# Supplementary material for: 5,7-Bis(1-benzothio­phen-2-yl)-2,3-dihydro­thieno[3,4-b][1,4]dioxine
Source: Acta Crystallogr Sect E Struct Rep Online. 2008 May 10;64(Pt 6):o1049. doi: 10.1107/S1600536808012324 (PMC2961437; doi:10.1107/S1600536808012324)
Supplement: Supplementary file 1 [file e-64-o1049-sup1.cif]

##############################################################################
###                                                                        ###
###        Electronic paper (Acta Crystallographica Section E)             ###
###                                                                        ###
##############################################################################
#                                                                            #
# This CIF contains the data in a paper accepted for publication in Acta     #
# Crystallographica Section E. It conforms to the requirements of Notes      #
# for Authors for Section E, and has been peer reviewed under the auspices   #
# of the IUCr Commission on Journals.                                        #
#                                                                            #
# Full details of the Crystallographic Information File format               #
# are given in the paper "The Crystallographic Information File (CIF):       #
# a New Standard Archive File for Crystallography" by S. R. Hall, F. H.      #
# Allen and I. D. Brown [Acta Cryst. (1991), A47, 655-685].                  #
#                                                                            #
# The current version of the core CIF dictionary is obtainable from          #
# ftp://ftp.iucr.org/pub/cif_core.dic. The current version number is 2.4.    #
#                                                                            #
# Software is freely available for graphical display of the structure(s) in  #
# this CIF.  For information consult the CIF home page http://www.iucr.org/  #
# cif/home.html                                                              #
#                                                                            #
# This file may be used for bona fide research purposes within the           #
# scientific community so long as proper attribution is given to the journal # 
# article from which it was obtained.                                        #
#                                                                            #
##############################################################################
                                             
data_I
_audit_creation_method     SHELXL-97
_chemical_name_systematic
;
5,7-Bis(1-benzothiophen-2-yl)-2,3-dihydrothieno[3,4-<i>b</i>][1,4]dioxine
;
_chemical_name_common     'C22 H14 O2 S3'
_chemical_formula_moiety     'C22 H14 O2 S3'
_chemical_formula_sum     'C22 H14 O2 S3'
_chemical_formula_iupac     'C22 H14 O2 S3'
_chemical_formula_weight     406.51
_chemical_melting_point     ?
_symmetry_cell_setting     monoclinic
_symmetry_space_group_name_H-M     'P 21/c'
_symmetry_space_group_name_Hall     '-P 2ybc'
loop_
    _symmetry_equiv_pos_as_xyz
    'x, y, z'
    '-x, y+1/2, -z+1/2'
    '-x, -y, -z'
    'x, -y-1/2, z-1/2'
_cell_length_a     16.1602(5)
_cell_length_b     8.3524(3)
_cell_length_c     14.1814(4)
_cell_angle_alpha     90.00
_cell_angle_beta     107.428(2)
_cell_angle_gamma     90.00
_cell_volume     1826.28(10)
_cell_formula_units_Z     4
_cell_measurement_reflns_used     4583
_cell_measurement_theta_min     2.77
_cell_measurement_theta_max     33.77
_cell_measurement_temperature     293(2)
_exptl_crystal_description     'Block'
_exptl_crystal_colour     'light green'
_exptl_crystal_size_max     0.15
_exptl_crystal_size_mid     0.13
_exptl_crystal_size_min     0.10
_exptl_crystal_density_diffrn     1.478
_exptl_crystal_density_meas     ?
_exptl_crystal_density_method     'not measured'
_exptl_crystal_F_000     840
_exptl_absorpt_coefficient_mu     0.421
_exptl_absorpt_correction_type     none
_exptl_absorpt_process_details     ?
_exptl_absorpt_correction_T_min     ?
_exptl_absorpt_correction_T_max     ?
_exptl_special_details
;
;
_diffrn_ambient_temperature     293(2)
_diffrn_radiation_type     MoK\a
_diffrn_radiation_wavelength     0.71073
_diffrn_radiation_source     'fine-focus sealed tube'
_diffrn_radiation_monochromator     graphite
_diffrn_measurement_device_type     'Bruker Kappa APEXII area-detector'
_diffrn_measurement_method     '\w and \f'
_diffrn_detector_area_resol_mean     ?
_diffrn_reflns_number     26571
_diffrn_reflns_av_R_equivalents     0.0279
_diffrn_reflns_av_sigmaI/netI     0.0307
_diffrn_reflns_theta_min     2.77
_diffrn_reflns_theta_max     33.37
_diffrn_reflns_theta_full     33.37
_diffrn_measured_fraction_theta_max     0.997
_diffrn_measured_fraction_theta_full     0.997
_diffrn_reflns_limit_h_min     -24
_diffrn_reflns_limit_h_max     24
_diffrn_reflns_limit_k_min     -12
_diffrn_reflns_limit_k_max     10
_diffrn_reflns_limit_l_min     -21
_diffrn_reflns_limit_l_max     19
_diffrn_standards_number     0
_diffrn_standards_interval_count     .
_diffrn_standards_interval_time     .
_diffrn_standards_decay_%     ?
_refine_special_details
;
Refinement of <i>F</i>^2^ against ALL reflections. The weighted <i>R</i>-factor
<i>wR</i> and goodness of fit <i>S</i> are based on <i>F</i>^2^, conventional
<i>R</i>-factors <i>R</i> are based on <i>F</i>, with <i>F</i> set to zero for
negative <i>F</i>^2^. The threshold expression of <i>F</i>^2^ >
\s(<i>F</i>^2^) is used only for calculating <i>R</i>-factors(gt) <i>etc</i>.
and is not relevant to the choice of reflections for refinement.
<i>R</i>-factors based on <i>F</i>^2^ are statistically about twice as large
as those based on <i>F</i>, and <i>R</i>- factors based on ALL data will be
even larger.
;
_reflns_number_total     7059
_reflns_number_gt     4551
_reflns_threshold_expression     I>2\s(I)
_refine_ls_structure_factor_coef     Fsqd
_refine_ls_matrix_type     full
_refine_ls_R_factor_all     0.0785
_refine_ls_R_factor_gt     0.0440
_refine_ls_wR_factor_gt     0.1198
_refine_ls_wR_factor_ref     0.1425
_refine_ls_goodness_of_fit_ref     0.987
_refine_ls_restrained_S_all     0.987
_refine_ls_number_reflns     7059
_refine_ls_number_parameters     251
_refine_ls_number_restraints     3
_refine_ls_hydrogen_treatment     constr
_refine_ls_weighting_scheme     calc
_refine_ls_weighting_details
          'calc w=1/[\s^2^(Fo^2^)+(0.0749P)^2^+0.444P] where P=(Fo^2^+2Fc^2^)/3'
_atom_sites_solution_hydrogens     geom
_atom_sites_solution_primary     direct
_atom_sites_solution_secondary     difmap
_refine_ls_shift/su_max     0.000
_refine_ls_shift/su_mean     0.000
_refine_diff_density_max     0.607
_refine_diff_density_min     -0.427
_refine_ls_extinction_method     none
_refine_ls_extinction_coef     ?
loop_
    _atom_type_symbol
    _atom_type_description
    _atom_type_scat_dispersion_real
    _atom_type_scat_dispersion_imag
    _atom_type_scat_source
    'C' 'C' 0.0033 0.0016
                         'International Tables Vol C Tables 4.2.6.8 and 6.1.1.4'
    'H' 'H' 0.0000 0.0000
                         'International Tables Vol C Tables 4.2.6.8 and 6.1.1.4'
    'O' 'O' 0.0106 0.0060
                         'International Tables Vol C Tables 4.2.6.8 and 6.1.1.4'
    'S' 'S' 0.1246 0.1234
                         'International Tables Vol C Tables 4.2.6.8 and 6.1.1.4'
_computing_data_collection     'APEX2 (Bruker, 2004)'
_computing_cell_refinement     'APEX2 (Bruker, 2004)'
_computing_data_reduction     'SAINT (Bruker, 2004)'
_computing_structure_solution     'SHELXS97 (Sheldrick, 2008)'
_computing_structure_refinement     'SHELXL97 (Sheldrick, 2008)'
_computing_molecular_graphics     'PLATON (Spek, 2003)'
_computing_publication_material
                        'SHELXL97 (Sheldrick, 2008) and  PARST (Nardelli, 1995)'
loop_
    _atom_site_type_symbol
    _atom_site_label
    _atom_site_fract_x
    _atom_site_fract_y
    _atom_site_fract_z
    _atom_site_U_iso_or_equiv
    _atom_site_adp_type
    _atom_site_calc_flag
    _atom_site_refinement_flags
    _atom_site_occupancy
    _atom_site_disorder_assembly
    _atom_site_disorder_group
    C C1 -0.28863(11) 0.4031(2) -0.01894(14) 0.0499(4) Uani d . 1 . .
    H H1 -0.2949 0.3569 -0.0804 0.060 Uiso calc R 1 . .
    C C2 -0.35994(12) 0.4572(3) 0.00498(16) 0.0578(5) Uani d . 1 . .
    H H2 -0.4145 0.4490 -0.0412 0.069 Uiso calc R 1 . .
    C C3 -0.35223(12) 0.5241(2) 0.09694(18) 0.0597(5) Uani d . 1 . .
    H H3 -0.4017 0.5590 0.1115 0.072 Uiso calc R 1 . .
    C C4 -0.27258(12) 0.5395(2) 0.16681(16) 0.0533(4) Uani d . 1 . .
    H H4 -0.2674 0.5837 0.2285 0.064 Uiso calc R 1 . .
    C C5 -0.19971(10) 0.48665(19) 0.14227(13) 0.0419(3) Uani d . 1 . .
    C C6 -0.20599(10) 0.41809(19) 0.05007(12) 0.0400(3) Uani d . 1 . .
    C C7 -0.12301(10) 0.3765(2) 0.03966(13) 0.0430(3) Uani d . 1 . .
    H H7 -0.1153 0.3287 -0.0164 0.052 Uiso calc R 1 . .
    C C8 -0.05619(10) 0.41564(19) 0.12239(11) 0.0374(3) Uani d . 1 . .
    C C9 0.03586(9) 0.39615(18) 0.13747(11) 0.0364(3) Uani d . 1 . .
    C C10 0.07580(9) 0.29651(18) 0.08760(11) 0.0357(3) Uani d . 1 A .
    C C11A 0.08383(17) 0.1322(5) -0.0432(2) 0.0502(8) Uani d PD 0.623(3) A 1
    H H11A 0.0937 0.2125 -0.0881 0.060 Uiso calc PR 0.623(3) A 1
    H H11B 0.0543 0.0420 -0.0820 0.060 Uiso calc PR 0.623(3) A 1
    C C12A 0.16828(17) 0.0790(3) 0.0260(2) 0.0485(6) Uani d PD 0.623(3) A 1
    H H12A 0.1574 -0.0005 0.0707 0.058 Uiso calc PR 0.623(3) A 1
    H H12B 0.2022 0.0283 -0.0117 0.058 Uiso calc PR 0.623(3) A 1
    C C11B 0.0915(3) 0.0850(5) -0.0061(4) 0.0502(8) Uani d PD 0.377(3) A 2
    H H11C 0.0623 0.0295 -0.0670 0.060 Uiso calc PR 0.377(3) A 2
    H H11D 0.1046 0.0059 0.0464 0.060 Uiso calc PR 0.377(3) A 2
    C C12B 0.1754(3) 0.1472(7) -0.0147(2) 0.0485(6) Uani d PD 0.377(3) A 2
    H H12C 0.2092 0.0622 -0.0318 0.058 Uiso calc PR 0.377(3) A 2
    H H12D 0.1658 0.2309 -0.0643 0.058 Uiso calc PR 0.377(3) A 2
    C C13 0.16712(9) 0.30254(18) 0.12251(11) 0.0365(3) Uani d . 1 A .
    C C14 0.19858(9) 0.40987(19) 0.19816(11) 0.0362(3) Uani d . 1 . .
    C C15 0.28812(9) 0.44752(19) 0.24924(11) 0.0352(3) Uani d . 1 . .
    C C16 0.36041(10) 0.3755(2) 0.23942(12) 0.0416(3) Uani d . 1 . .
    H H16 0.3587 0.2893 0.1973 0.050 Uiso calc R 1 . .
    C C17 0.43920(10) 0.44442(19) 0.29966(11) 0.0380(3) Uani d . 1 . .
    C C18 0.52506(11) 0.4008(2) 0.30912(15) 0.0512(4) Uani d . 1 . .
    H H18 0.5366 0.3159 0.2725 0.061 Uiso calc R 1 . .
    C C19 0.59199(11) 0.4840(2) 0.37253(15) 0.0521(4) Uani d . 1 . .
    H H19 0.6489 0.4558 0.3781 0.062 Uiso calc R 1 . .
    C C20 0.57576(11) 0.6105(2) 0.42876(14) 0.0483(4) Uani d . 1 . .
    H H20 0.6220 0.6645 0.4722 0.058 Uiso calc R 1 . .
    C C21 0.49236(11) 0.6563(2) 0.42076(13) 0.0469(4) Uani d . 1 . .
    H H21 0.4816 0.7414 0.4578 0.056 Uiso calc R 1 . .
    C C22 0.42398(9) 0.57260(19) 0.35592(11) 0.0374(3) Uani d . 1 . .
    O O1 0.03162(7) 0.19777(15) 0.01304(9) 0.0476(3) Uani d D 1 . .
    O O2 0.21883(7) 0.21067(15) 0.08407(9) 0.0467(3) Uani d D 1 . .
    S S1 0.11311(2) 0.50367(5) 0.22588(3) 0.04068(11) Uani d . 1 . .
    S S2 0.31369(3) 0.60648(5) 0.33305(3) 0.04677(12) Uani d . 1 . .
    S S3 -0.09260(3) 0.49989(6) 0.21576(3) 0.04834(13) Uani d . 1 . .
loop_
    _atom_site_aniso_label
    _atom_site_aniso_U_11
    _atom_site_aniso_U_22
    _atom_site_aniso_U_33
    _atom_site_aniso_U_12
    _atom_site_aniso_U_13
    _atom_site_aniso_U_23
    C1 0.0415(8) 0.0560(10) 0.0467(9) -0.0071(7) 0.0047(7) 0.0089(8)
    C2 0.0338(8) 0.0654(12) 0.0667(12) -0.0030(8) 0.0037(8) 0.0162(10)
    C3 0.0355(8) 0.0585(11) 0.0856(15) 0.0057(8) 0.0188(9) 0.0054(10)
    C4 0.0418(9) 0.0515(10) 0.0684(12) 0.0037(7) 0.0192(8) -0.0063(9)
    C5 0.0336(7) 0.0393(8) 0.0529(9) -0.0002(6) 0.0131(6) 0.0001(7)
    C6 0.0355(7) 0.0390(8) 0.0445(8) -0.0019(6) 0.0103(6) 0.0061(6)
    C7 0.0352(7) 0.0473(9) 0.0470(8) 0.0003(6) 0.0132(6) 0.0079(7)
    C8 0.0331(7) 0.0393(8) 0.0401(7) 0.0004(5) 0.0114(5) 0.0008(6)
    C9 0.0316(6) 0.0395(8) 0.0378(7) -0.0003(5) 0.0098(5) 0.0003(6)
    C10 0.0332(6) 0.0376(7) 0.0353(7) -0.0025(5) 0.0086(5) -0.0015(6)
    C11A 0.0450(11) 0.070(2) 0.0369(17) -0.0104(12) 0.0148(13) -0.0198(14)
    C12A 0.0432(11) 0.0540(18) 0.0478(15) 0.0009(11) 0.0128(11) -0.0150(11)
    C11B 0.0450(11) 0.070(2) 0.0369(17) -0.0104(12) 0.0148(13) -0.0198(14)
    C12B 0.0432(11) 0.0540(18) 0.0478(15) 0.0009(11) 0.0128(11) -0.0150(11)
    C13 0.0340(7) 0.0378(8) 0.0383(7) 0.0019(5) 0.0116(5) -0.0024(6)
    C14 0.0317(6) 0.0395(8) 0.0368(7) -0.0001(5) 0.0095(5) -0.0018(6)
    C15 0.0338(7) 0.0372(7) 0.0349(7) -0.0016(5) 0.0106(5) -0.0026(6)
    C16 0.0363(7) 0.0423(8) 0.0461(8) -0.0022(6) 0.0122(6) -0.0089(7)
    C17 0.0338(7) 0.0402(8) 0.0411(7) -0.0023(6) 0.0130(6) -0.0008(6)
    C18 0.0364(8) 0.0547(10) 0.0645(11) 0.0013(7) 0.0181(7) -0.0109(8)
    C19 0.0328(8) 0.0577(11) 0.0659(11) -0.0027(7) 0.0153(7) -0.0001(9)
    C20 0.0360(8) 0.0509(10) 0.0535(9) -0.0103(7) 0.0066(7) 0.0011(8)
    C21 0.0402(8) 0.0486(9) 0.0495(9) -0.0081(7) 0.0096(7) -0.0090(7)
    C22 0.0324(7) 0.0401(8) 0.0394(7) -0.0029(6) 0.0103(5) -0.0005(6)
    O1 0.0379(6) 0.0534(7) 0.0495(6) -0.0055(5) 0.0100(5) -0.0169(5)
    O2 0.0355(5) 0.0520(7) 0.0520(6) 0.0028(5) 0.0121(5) -0.0160(5)
    S1 0.03413(18) 0.0475(2) 0.0409(2) -0.00031(15) 0.01199(14) -0.00916(16)
    S2 0.03469(19) 0.0501(2) 0.0539(2) -0.00041(16) 0.01081(16) -0.01687(18)
    S3 0.0361(2) 0.0621(3) 0.0464(2) 0.00043(17) 0.01175(16) -0.01084(19)
_geom_special_details
;
All e.s.d.'s (except the e.s.d. in the dihedral angle between two l.s. planes)
are estimated using the full covariance matrix. The cell e.s.d.'s are taken
into account individually in the estimation of e.s.d.'s in distances, angles
and torsion angles; correlations between e.s.d.'s in cell parameters are only
used when they are defined by crystal symmetry. An approximate (isotropic)
treatment of cell e.s.d.'s is used for estimating e.s.d.'s involving l.s.
planes.
;
loop_
    _geom_bond_atom_site_label_1
    _geom_bond_atom_site_label_2
    _geom_bond_site_symmetry_2
    _geom_bond_distance
    _geom_bond_publ_flag
    C1 C2 . 1.372(3) ?
    C1 C6 . 1.405(2) ?
    C1 H1 . 0.93 ?
    C2 C3 . 1.390(3) ?
    C2 H2 . 0.93 ?
    C3 C4 . 1.375(3) ?
    C3 H3 . 0.93 ?
    C4 C5 . 1.396(2) ?
    C4 H4 . 0.93 ?
    C5 C6 . 1.403(2) ?
    C5 S3 . 1.7361(17) ?
    C6 C7 . 1.435(2) ?
    C7 C8 . 1.375(2) ?
    C7 H7 . 0.93 ?
    C8 C9 . 1.447(2) ?
    C8 S3 . 1.7496(16) ?
    C9 C10 . 1.372(2) ?
    C9 S1 . 1.7318(15) ?
    C10 O1 . 1.3622(18) ?
    C10 C13 . 1.410(2) ?
    C11A O1 . 1.433(2) ?
    C11A C12A . 1.490(3) ?
    C11A H11A . 0.97 ?
    C11A H11B . 0.97 ?
    C12A O2 . 1.467(2) ?
    C12A H12A . 0.97 ?
    C12A H12B . 0.97 ?
    C11B O1 . 1.434(2) ?
    C11B C12B . 1.490(3) ?
    C11B H11C . 0.97 ?
    C11B H11D . 0.97 ?
    C12B O2 . 1.465(3) ?
    C12B H12C . 0.97 ?
    C12B H12D . 0.97 ?
    C13 O2 . 1.3627(18) ?
    C13 C14 . 1.373(2) ?
    C14 C15 . 1.445(2) ?
    C14 S1 . 1.7325(15) ?
    C15 C16 . 1.358(2) ?
    C15 S2 . 1.7470(15) ?
    C16 C17 . 1.425(2) ?
    C16 H16 . 0.93 ?
    C17 C22 . 1.400(2) ?
    C17 C18 . 1.401(2) ?
    C18 C19 . 1.371(3) ?
    C18 H18 . 0.93 ?
    C19 C20 . 1.395(3) ?
    C19 H19 . 0.93 ?
    C20 C21 . 1.373(2) ?
    C20 H20 . 0.93 ?
    C21 C22 . 1.395(2) ?
    C21 H21 . 0.93 ?
    C22 S2 . 1.7365(15) ?
loop_
    _geom_angle_atom_site_label_1
    _geom_angle_atom_site_label_2
    _geom_angle_atom_site_label_3
    _geom_angle_site_symmetry_1
    _geom_angle_site_symmetry_3
    _geom_angle
    _geom_angle_publ_flag
    C2 C1 C6 . . 119.47(18) ?
    C2 C1 H1 . . 120.3 ?
    C6 C1 H1 . . 120.3 ?
    C1 C2 C3 . . 121.26(17) ?
    C1 C2 H2 . . 119.4 ?
    C3 C2 H2 . . 119.4 ?
    C4 C3 C2 . . 121.00(18) ?
    C4 C3 H3 . . 119.5 ?
    C2 C3 H3 . . 119.5 ?
    C3 C4 C5 . . 117.93(19) ?
    C3 C4 H4 . . 121.0 ?
    C5 C4 H4 . . 121.0 ?
    C4 C5 C6 . . 122.04(16) ?
    C4 C5 S3 . . 126.46(15) ?
    C6 C5 S3 . . 111.48(12) ?
    C5 C6 C1 . . 118.29(16) ?
    C5 C6 C7 . . 112.69(14) ?
    C1 C6 C7 . . 129.00(17) ?
    C8 C7 C6 . . 111.96(15) ?
    C8 C7 H7 . . 124.0 ?
    C6 C7 H7 . . 124.0 ?
    C7 C8 C9 . . 127.53(14) ?
    C7 C8 S3 . . 112.65(12) ?
    C9 C8 S3 . . 119.82(11) ?
    C10 C9 C8 . . 127.84(14) ?
    C10 C9 S1 . . 109.84(11) ?
    C8 C9 S1 . . 122.33(12) ?
    O1 C10 C9 . . 123.31(13) ?
    O1 C10 C13 . . 122.97(13) ?
    C9 C10 C13 . . 113.69(13) ?
    O1 C11A C12A . . 108.9(2) ?
    O1 C11A H11A . . 109.9 ?
    C12A C11A H11A . . 109.9 ?
    O1 C11A H11B . . 109.9 ?
    C12A C11A H11B . . 109.9 ?
    H11A C11A H11B . . 108.3 ?
    O2 C12A C11A . . 113.1(2) ?
    O2 C12A H12A . . 109.0 ?
    C11A C12A H12A . . 109.0 ?
    O2 C12A H12B . . 109.0 ?
    C11A C12A H12B . . 109.0 ?
    H12A C12A H12B . . 107.8 ?
    O1 C11B C12B . . 117.9(4) ?
    O1 C11B H11C . . 107.8 ?
    C12B C11B H11C . . 107.8 ?
    O1 C11B H11D . . 107.8 ?
    C12B C11B H11D . . 107.8 ?
    H11C C11B H11D . . 107.2 ?
    O2 C12B C11B . . 103.6(3) ?
    O2 C12B H12C . . 111.0 ?
    C11B C12B H12C . . 111.0 ?
    O2 C12B H12D . . 111.0 ?
    C11B C12B H12D . . 111.0 ?
    H12C C12B H12D . . 109.0 ?
    O2 C13 C14 . . 123.51(13) ?
    O2 C13 C10 . . 122.83(13) ?
    C14 C13 C10 . . 113.66(13) ?
    C13 C14 C15 . . 127.90(14) ?
    C13 C14 S1 . . 109.79(11) ?
    C15 C14 S1 . . 122.30(12) ?
    C16 C15 C14 . . 127.96(14) ?
    C16 C15 S2 . . 111.78(11) ?
    C14 C15 S2 . . 120.24(11) ?
    C15 C16 C17 . . 113.66(14) ?
    C15 C16 H16 . . 123.2 ?
    C17 C16 H16 . . 123.2 ?
    C22 C17 C18 . . 118.81(15) ?
    C22 C17 C16 . . 111.87(13) ?
    C18 C17 C16 . . 129.32(16) ?
    C19 C18 C17 . . 119.69(17) ?
    C19 C18 H18 . . 120.2 ?
    C17 C18 H18 . . 120.2 ?
    C18 C19 C20 . . 120.82(16) ?
    C18 C19 H19 . . 119.6 ?
    C20 C19 H19 . . 119.6 ?
    C21 C20 C19 . . 120.79(16) ?
    C21 C20 H20 . . 119.6 ?
    C19 C20 H20 . . 119.6 ?
    C20 C21 C22 . . 118.62(17) ?
    C20 C21 H21 . . 120.7 ?
    C22 C21 H21 . . 120.7 ?
    C21 C22 C17 . . 121.27(15) ?
    C21 C22 S2 . . 127.40(13) ?
    C17 C22 S2 . . 111.34(11) ?
    C10 O1 C11A . . 113.88(16) ?
    C10 O1 C11B . . 108.6(3) ?
    C13 O2 C12B . . 114.2(2) ?
    C13 O2 C12A . . 109.99(15) ?
    C9 S1 C14 . . 92.98(7) ?
    C22 S2 C15 . . 91.35(7) ?
    C5 S3 C8 . . 91.20(8) ?
loop_
    _geom_torsion_atom_site_label_1
    _geom_torsion_atom_site_label_2
    _geom_torsion_atom_site_label_3
    _geom_torsion_atom_site_label_4
    _geom_torsion_site_symmetry_1
    _geom_torsion_site_symmetry_2
    _geom_torsion_site_symmetry_3
    _geom_torsion_site_symmetry_4
    _geom_torsion
    _geom_torsion_publ_flag
    C6 C1 C2 C3 . . . . -1.2(3) ?
    C1 C2 C3 C4 . . . . 0.6(3) ?
    C2 C3 C4 C5 . . . . 0.4(3) ?
    C3 C4 C5 C6 . . . . -0.7(3) ?
    C3 C4 C5 S3 . . . . 177.48(15) ?
    C4 C5 C6 C1 . . . . 0.1(2) ?
    S3 C5 C6 C1 . . . . -178.33(13) ?
    C4 C5 C6 C7 . . . . 178.37(16) ?
    S3 C5 C6 C7 . . . . -0.02(18) ?
    C2 C1 C6 C5 . . . . 0.8(2) ?
    C2 C1 C6 C7 . . . . -177.15(17) ?
    C5 C6 C7 C8 . . . . -0.8(2) ?
    C1 C6 C7 C8 . . . . 177.27(16) ?
    C6 C7 C8 C9 . . . . -177.96(15) ?
    C6 C7 C8 S3 . . . . 1.29(18) ?
    C7 C8 C9 C10 . . . . -20.4(3) ?
    S3 C8 C9 C10 . . . . 160.45(14) ?
    C7 C8 C9 S1 . . . . 159.31(14) ?
    S3 C8 C9 S1 . . . . -19.89(18) ?
    C8 C9 C10 O1 . . . . 0.2(3) ?
    S1 C9 C10 O1 . . . . -179.48(12) ?
    C8 C9 C10 C13 . . . . -178.15(15) ?
    S1 C9 C10 C13 . . . . 2.15(17) ?
    O1 C11A C12A O2 . . . . -62.3(4) ?
    O1 C11B C12B O2 . . . . 64.4(6) ?
    O1 C10 C13 O2 . . . . 0.4(2) ?
    C9 C10 C13 O2 . . . . 178.81(14) ?
    O1 C10 C13 C14 . . . . -179.88(14) ?
    C9 C10 C13 C14 . . . . -1.5(2) ?
    O2 C13 C14 C15 . . . . 0.8(3) ?
    C10 C13 C14 C15 . . . . -178.84(15) ?
    O2 C13 C14 S1 . . . . 179.79(12) ?
    C10 C13 C14 S1 . . . . 0.11(17) ?
    C13 C14 C15 C16 . . . . -6.2(3) ?
    S1 C14 C15 C16 . . . . 174.99(14) ?
    C13 C14 C15 S2 . . . . 171.90(13) ?
    S1 C14 C15 S2 . . . . -6.92(19) ?
    C14 C15 C16 C17 . . . . 178.79(15) ?
    S2 C15 C16 C17 . . . . 0.57(19) ?
    C15 C16 C17 C22 . . . . -0.1(2) ?
    C15 C16 C17 C18 . . . . 179.46(17) ?
    C22 C17 C18 C19 . . . . -0.2(3) ?
    C16 C17 C18 C19 . . . . -179.69(18) ?
    C17 C18 C19 C20 . . . . 0.8(3) ?
    C18 C19 C20 C21 . . . . -1.0(3) ?
    C19 C20 C21 C22 . . . . 0.7(3) ?
    C20 C21 C22 C17 . . . . -0.1(3) ?
    C20 C21 C22 S2 . . . . 179.76(14) ?
    C18 C17 C22 C21 . . . . -0.2(2) ?
    C16 C17 C22 C21 . . . . 179.43(15) ?
    C18 C17 C22 S2 . . . . 179.96(13) ?
    C16 C17 C22 S2 . . . . -0.43(18) ?
    C9 C10 O1 C11A . . . . 166.6(2) ?
    C13 C10 O1 C11A . . . . -15.2(3) ?
    C9 C10 O1 C11B . . . . -166.3(3) ?
    C13 C10 O1 C11B . . . . 11.9(3) ?
    C12A C11A O1 C10 . . . . 43.7(3) ?
    C12A C11A O1 C11B . . . . -39.6(5) ?
    C12B C11B O1 C10 . . . . -46.7(5) ?
    C12B C11B O1 C11A . . . . 60.0(5) ?
    C14 C13 O2 C12B . . . . -160.2(3) ?
    C10 C13 O2 C12B . . . . 19.4(3) ?
    C14 C13 O2 C12A . . . . 163.91(19) ?
    C10 C13 O2 C12A . . . . -16.4(2) ?
    C11B C12B O2 C13 . . . . -46.1(4) ?
    C11B C12B O2 C12A . . . . 43.8(2) ?
    C11A C12A O2 C13 . . . . 47.1(3) ?
    C11A C12A O2 C12B . . . . -56.9(4) ?
    C10 C9 S1 C14 . . . . -1.77(12) ?
    C8 C9 S1 C14 . . . . 178.51(13) ?
    C13 C14 S1 C9 . . . . 0.95(13) ?
    C15 C14 S1 C9 . . . . 179.96(13) ?
    C21 C22 S2 C15 . . . . -179.22(16) ?
    C17 C22 S2 C15 . . . . 0.63(13) ?
    C16 C15 S2 C22 . . . . -0.69(13) ?
    C14 C15 S2 C22 . . . . -179.06(13) ?
    C4 C5 S3 C8 . . . . -177.68(17) ?
    C6 C5 S3 C8 . . . . 0.63(13) ?
    C7 C8 S3 C5 . . . . -1.11(13) ?
    C9 C8 S3 C5 . . . . 178.20(13) ?
data_global
_journal_date_recd_electronic     2008-04-01
_journal_date_accepted     2008-04-28
_journal_name_full     'Acta Crystallographica, Section E'
_journal_year     2008
_journal_volume     64
_journal_issue      6
_journal_page_first     o1049
_journal_page_last     o1049
_journal_paper_category     QO
_journal_coeditor_code     CI2577
_publ_contact_author_name     ' Ponnuswamy M.N '
_publ_contact_author_address
;   Centre of Advanced Study in crystallography and biophysics
    University of Madras
    Guindy Campus
    Madras 600 025 ,    India .
;
_publ_contact_author_email     mnpsy2004@yahoo.com
_publ_contact_author_fax     '044 2230 0122'
_publ_contact_author_phone     '044 2235 1367'
_publ_section_title
;
5,7-Bis(1-benzothiophen-2-yl)-2,3-dihydrothieno[3,4-<i>b</i>][1,4]dioxine
;
loop_
    _publ_author_name
    _publ_author_address
    'P. Sugumar'
;  Centre of Advanced Study in Crystallography and Biophysics
   University of Madras
   Guindy Campus
   Chennai 600 025
   India
;
    'S. Ranjith'
;  Centre of Advanced Study in Crystallography and Biophysics
   University of Madras
   Guindy Campus
   Chennai 600 025
   India
;
    'J. Arul Clement'
; Department of Organic Chemistry
  University of Madras
  Guindy Campus
  Chennai 600 025
  India
;
    'A. K. Mohanakrishnan'
; Department of Organic Chemistry
  University of Madras
  Guindy Campus
  Chennai 600 025
  India
;
    'M. N. Ponnuswamy'
;  Centre of Advanced Study in Crystallography and Biophysics
   University of Madras
   Guindy Campus
   Chennai 600 025
   India
;
