# Supplementary material for: 5,7-Bis(1-benzothio­phen-2-yl)-2,3-dihydro­thieno[3,4-b][1,4]dioxine
Source: Acta Crystallogr Sect E Struct Rep Online. 2008 May 10;64(Pt 6):o1049. doi: 10.1107/S1600536808012324 (PMC2961437; doi:10.1107/S1600536808012324)
Supplement: Supplementary file 2 [file e-64-o1049-Isup2.hkl]

#
# h,k,l, Fc-squared, Fo-squared, sigma(Fo-squared) and status flag
#
data_I
_shelx_title ' KP2 in P2(1)/c'
_shelx_refln_list_code          4
_shelx_F_calc_maximum      251.79
_exptl_crystal_F_000       840.00
_reflns_d_resolution_high  0.6460
 
loop_
 _symmetry_equiv_pos_as_xyz
 'x, y, z'
 '-x, y+1/2, -z+1/2'
 '-x, -y, -z'
 'x, -y-1/2, z-1/2'
 
_cell_length_a    16.1602
_cell_length_b     8.3524
_cell_length_c    14.1814
_cell_angle_alpha  90.000
_cell_angle_beta  107.428
_cell_angle_gamma  90.000
 
_shelx_F_squared_multiplier     1.000
 
loop_
 _refln_index_h
 _refln_index_k
 _refln_index_l
 _refln_F_squared_calc
 _refln_F_squared_meas
 _refln_F_squared_sigma
 _refln_observed_status
   3   0   0      172.81      182.07      3.00 o
   4   0   0     6231.74     6072.85     88.91 o
   5   0   0     6133.48     6033.54     68.80 o
   6   0   0     1341.41     1408.07     17.04 o
   7   0   0     1253.16     1275.82     19.97 o
   8   0   0     2453.30     2776.03     36.45 o
   9   0   0     1448.45     1422.53     19.82 o
  10   0   0     4569.05     4275.42     64.48 o
  11   0   0       82.36       91.99      7.30 o
  12   0   0      209.00      216.77      6.42 o
  13   0   0     1096.96     1033.66     18.64 o
  14   0   0        4.23        7.73      4.42 o
  15   0   0     1043.64      927.28     17.78 o
  16   0   0       72.37       57.68      4.34 o
  17   0   0        2.17       -1.92      3.74 o
  18   0   0       97.76       97.18      7.07 o
  19   0   0      290.22      308.18     12.29 o
  20   0   0        2.21        9.96      5.44 o
  21   0   0       96.75      100.35      8.22 o
  22   0   0        0.54        5.08      6.55 o
  23   0   0        1.72        9.12     10.59 o
   1   1   0     2238.20     2346.30     24.48 o
   2   1   0     5143.36     4986.61     46.94 o
   3   1   0      760.31      768.44      7.40 o
   4   1   0      621.47      609.76      6.49 o
   5   1   0      849.54      893.95      8.80 o
   6   1   0     7405.61     8047.37     72.95 o
   7   1   0        0.09        3.67      0.80 o
   8   1   0      159.18      179.84      3.66 o
   9   1   0      100.28       81.55      2.42 o
  10   1   0       74.20       80.29      2.88 o
  11   1   0      305.38      314.36      4.76 o
  12   1   0      757.14      704.40      8.62 o
  13   1   0        9.35        8.14      1.26 o
  14   1   0      213.98      171.18      3.84 o
  15   1   0      293.56      271.70      6.43 o
  16   1   0        2.46        2.21      2.32 o
  17   1   0      133.32      118.95      4.55 o
  18   1   0        8.22       11.70      2.94 o
  19   1   0        0.12       -1.47      2.80 o
  20   1   0       30.78       28.25      4.26 o
  21   1   0       20.48       22.17      5.32 o
  22   1   0       19.78       23.34      7.23 o
  23   1   0       34.66       37.92      6.46 o
   0   2   0    45716.59    39053.05    546.10 o
   1   2   0        8.00       33.78      1.57 o
   2   2   0      371.02      453.61      4.49 o
   3   2   0       34.07       42.50      1.00 o
   4   2   0     9235.60     9223.24     82.39 o
   5   2   0     4161.42     4051.79     36.61 o
   6   2   0     3726.91     3920.74     35.59 o
   7   2   0      156.13      196.87      3.51 o
   8   2   0        0.97        8.34      1.23 o
   9   2   0     1527.71     1600.08     17.97 o
  10   2   0     2107.15     2030.40     22.58 o
  11   2   0     1095.82     1010.52     12.34 o
  12   2   0       42.84       22.41      2.24 o
  13   2   0     1122.00     1011.80     14.17 o
  14   2   0       58.52       47.66      2.62 o
  15   2   0       64.25       72.53      3.26 o
  16   2   0       15.62       18.13      2.49 o
  17   2   0       31.43       25.11      3.04 o
  18   2   0        5.44        3.64      2.67 o
  19   2   0      136.14      148.94      4.97 o
  20   2   0      145.49      154.75      6.74 o
  21   2   0       18.73       22.13      5.85 o
  22   2   0        0.09        0.25      5.23 o
  23   2   0       12.36       10.15      7.28 o
   1   3   0     2515.49     2735.86     25.26 o
   2   3   0        2.53        9.23      1.15 o
   3   3   0        6.13        1.91      0.52 o
   4   3   0      955.34     1017.85     10.54 o
   5   3   0        9.40       16.44      0.88 o
   6   3   0       22.91       23.95      1.23 o
   7   3   0      579.24      570.07      6.57 o
   8   3   0      249.01      266.70      4.24 o
   9   3   0      283.77      281.20      4.56 o
  10   3   0      565.50      537.68      7.42 o
  11   3   0      316.67      317.27      5.31 o
  12   3   0     1450.31     1318.51     15.70 o
  13   3   0       10.97        4.90      1.63 o
  14   3   0        0.89        0.88      1.60 o
  15   3   0       54.64       61.30      2.91 o
  16   3   0        3.27        2.44      1.86 o
  17   3   0       79.47       72.42      5.13 o
  18   3   0       11.71       11.07      2.51 o
  19   3   0       10.56       17.50      4.16 o
  20   3   0      186.17      186.58      8.68 o
  21   3   0        5.07        0.35      6.57 o
  22   3   0        4.83        1.92      7.12 o
  23   3   0        1.56        6.19      7.58 o
   0   4   0       37.04       17.58      2.50 o
   1   4   0     3385.54     3394.38     41.10 o
   2   4   0       59.34       36.14      1.18 o
   3   4   0     1099.50     1078.86     13.15 o
   4   4   0     2233.37     2321.80     22.99 o
   5   4   0       51.74       42.46      1.33 o
   6   4   0     3183.15     3228.39     29.84 o
   7   4   0      308.10      276.60      3.99 o
   8   4   0     1475.88     1413.20     14.80 o
   9   4   0      781.54      768.52      9.66 o
  10   4   0      289.16      277.25      4.81 o
  11   4   0     1244.44     1182.49     14.22 o
  12   4   0       21.43       24.29      2.02 o
  13   4   0      198.73      203.20      4.58 o
  14   4   0       20.66       19.34      2.07 o
  15   4   0       13.72       19.67      2.47 o
  16   4   0      435.33      427.85      8.37 o
  17   4   0       11.40        8.57      2.95 o
  18   4   0      110.44      115.50      5.96 o
  19   4   0        8.94       12.14      4.38 o
  20   4   0       38.44       40.65      8.01 o
  21   4   0        0.28       -2.45      7.03 o
  22   4   0        4.75       -3.20      6.77 o
   1   5   0      107.57      125.15      3.17 o
   2   5   0        0.20        1.74      1.05 o
   3   5   0      579.46      583.61      7.48 o
   4   5   0       91.97       96.26      3.15 o
   5   5   0       42.99       46.07      1.61 o
   6   5   0      872.51      964.48      9.98 o
   7   5   0       16.64       13.90      1.82 o
   8   5   0       16.95       25.77      1.62 o
   9   5   0        1.60       -0.18      1.23 o
  10   5   0        0.62        0.75      1.50 o
  11   5   0       26.93       28.94      2.55 o
  12   5   0        5.64        9.04      2.14 o
  13   5   0        0.17       -1.67      1.67 o
  14   5   0        5.67        5.80      3.11 o
  15   5   0        0.06        0.34      3.23 o
  16   5   0       18.26       17.28      4.39 o
  17   5   0        9.58        9.98      4.14 o
  18   5   0        1.61       -0.18      3.88 o
  19   5   0       29.75       37.79      9.78 o
  20   5   0       22.20       20.76      5.79 o
  21   5   0        1.73        0.32      5.69 o
  22   5   0        6.69       10.30     10.98 o
   0   6   0       12.31        1.78      2.09 o
   1   6   0     1132.34     1168.97     13.73 o
   2   6   0      408.29      384.94      7.59 o
   3   6   0      574.73      612.46     11.61 o
   4   6   0     1405.23     1474.07     18.71 o
   5   6   0      622.70      637.22      8.66 o
   6   6   0      373.50      359.70      5.81 o
   7   6   0      206.81      200.12      4.22 o
   8   6   0     1413.63     1425.20     17.16 o
   9   6   0      173.23      175.19      4.60 o
  10   6   0      204.05      190.97      5.73 o
  11   6   0      365.23      371.26      8.49 o
  12   6   0       69.68       66.70      3.99 o
  13   6   0      108.16      109.99      6.25 o
  14   6   0       88.46       86.25      4.72 o
  15   6   0       39.83       40.16      3.90 o
  16   6   0       48.81       48.30      4.40 o
  17   6   0        4.31        8.56      4.35 o
  18   6   0       34.25       28.80      7.15 o
  19   6   0       14.62       16.10      5.93 o
  20   6   0        7.52       14.54      5.84 o
  21   6   0        7.17       18.41      6.34 o
   1   7   0      446.53      454.14     11.63 o
   2   7   0       58.81       53.98      3.36 o
   3   7   0      195.55      187.45      5.89 o
   4   7   0      563.25      552.99     11.57 o
   5   7   0        6.91        1.79      1.98 o
   6   7   0      498.51      499.13      8.70 o
   7   7   0      305.38      305.06      6.37 o
   8   7   0       32.60       34.61      3.17 o
   9   7   0       58.19       55.44      4.71 o
  10   7   0        0.01       -1.83      2.32 o
  11   7   0        2.52       -0.36      2.29 o
  12   7   0      143.94      128.93      6.03 o
  13   7   0        1.28       -0.28      2.64 o
  14   7   0       26.65       44.35      4.18 o
  15   7   0       22.94       25.41      3.88 o
  16   7   0        5.07        2.49      4.04 o
  17   7   0        0.01       -2.05      5.81 o
  18   7   0        0.51       -0.69      6.31 o
  19   7   0       22.72       18.82      7.47 o
  20   7   0        4.57       -0.86      6.03 o
   0   8   0      350.93      337.73     14.61 o
   1   8   0      115.05       98.62      5.78 o
   2   8   0        2.86        2.76      3.96 o
   3   8   0        0.51       -2.47      2.47 o
   4   8   0      622.38      592.34     11.05 o
   5   8   0      658.87      657.97     12.01 o
   6   8   0       25.29       28.94      3.12 o
   7   8   0       18.35       14.94      2.78 o
   8   8   0      158.61      145.04      5.47 o
   9   8   0      337.62      365.21      8.78 o
  10   8   0      280.36      282.63      7.76 o
  11   8   0        0.13       -2.51      2.51 o
  12   8   0        1.90        0.65      2.78 o
  13   8   0       22.52       17.87      3.52 o
  14   8   0      114.70      125.92      7.59 o
  15   8   0        6.46        3.62      5.72 o
  16   8   0        5.73        2.39      6.14 o
  17   8   0        1.85       -6.15      6.15 o
  18   8   0        8.39       -1.18      6.60 o
   1   9   0        2.09        6.12      3.46 o
   2   9   0      220.95      209.33      8.57 o
   3   9   0       14.24        9.50      5.27 o
   4   9   0       43.08       38.70      5.09 o
   5   9   0        7.10        9.61      2.93 o
   6   9   0       27.01       23.23      3.14 o
   7   9   0        0.93        0.74      2.46 o
   8   9   0        1.33        2.35      2.72 o
   9   9   0        0.09       -2.33      2.67 o
  10   9   0        3.57        5.78      3.31 o
  11   9   0       13.22       13.82      3.37 o
  12   9   0        3.06       -1.30      2.97 o
  13   9   0       23.90       29.32      4.19 o
  14   9   0        1.20       -2.51      5.70 o
  15   9   0        1.29        3.85      6.40 o
  16   9   0        2.31        2.75      6.67 o
  17   9   0        1.56       -1.76      7.00 o
   0  10   0      742.60      742.89     26.84 o
   1  10   0      280.90      256.58     16.56 o
   2  10   0        0.00       -3.86      3.86 o
   3  10   0        2.48       -0.57      3.84 o
   4  10   0       64.90       77.88      6.36 o
   5  10   0       39.58       41.82      7.48 o
   6  10   0        3.48        3.91      3.32 o
   7  10   0       23.17       13.50      3.64 o
   8  10   0       38.69       32.37      4.38 o
   9  10   0       50.18       52.98      5.18 o
  10  10   0       89.36       91.46      6.20 o
  11  10   0       11.74       12.55      5.82 o
  12  10   0        3.27       -0.13      5.26 o
  13  10   0        0.11        0.27      8.78 o
  14  10   0       55.19       59.94      8.15 o
  15  10   0        1.02        0.78     10.02 o
   1  11   0        1.06        9.26      4.56 o
   2  11   0        4.81        7.06      5.78 o
   3  11   0       18.87       12.37      3.69 o
   4  11   0        3.13        5.45      7.54 o
   5  11   0       22.20       18.29      4.08 o
   6  11   0       77.12       76.39      5.68 o
   7  11   0        0.03       -0.27      3.76 o
   8  11   0        0.39        0.05      5.18 o
   9  11   0       11.23        8.62      5.46 o
  10  11   0        2.50       10.58      5.84 o
  11  11   0       21.02       19.34      6.34 o
  12  11   0        3.46        3.19      8.15 o
   0  12   0        6.37       12.57      7.13 o
   1  12   0       13.48       15.40      5.02 o
   2  12   0        3.88        3.47      4.81 o
   3  12   0       29.46       44.14      6.32 o
   4  12   0        2.41       -4.63      5.02 o
   5  12   0        0.77       -0.83      4.87 o
   6  12   0        3.93        2.21      5.30 o
   7  12   0        5.63       -3.05      6.03 o
   8  12   0        0.12       -4.97      5.22 o
 -24   1   1       84.03       94.92     15.20 o
 -23   1   1       52.32       62.05      7.28 o
 -22   1   1       51.66       66.22      6.67 o
 -21   1   1       23.55       28.44      4.52 o
 -20   1   1      357.87      349.26      8.57 o
 -19   1   1      151.73      154.63      5.70 o
 -18   1   1       31.60       39.01      3.42 o
 -17   1   1      218.74      219.67      5.94 o
 -16   1   1      505.55      512.08      9.22 o
 -15   1   1      743.21      766.20     11.87 o
 -14   1   1      125.73      136.24      4.50 o
 -13   1   1     1226.45     1134.06     12.90 o
 -12   1   1      877.35      799.42      9.44 o
 -11   1   1     2590.26     2547.98     24.32 o
 -10   1   1     1888.19     1810.76     17.61 o
  -9   1   1        5.75        2.18      0.57 o
  -8   1   1     2331.37     2381.25     24.00 o
  -7   1   1       52.37       72.81      1.75 o
  -6   1   1     2469.99     2567.90     27.33 o
  -5   1   1     2675.56     2758.39     25.43 o
  -4   1   1        6.44        5.83      0.56 o
  -3   1   1      308.28      344.77      3.57 o
  -2   1   1     8381.17     8490.42     81.79 o
  -1   1   1    11096.85    11557.04    190.07 o
   0   1   1     1224.68     1451.76     22.48 o
   1   1   1      888.55      970.77      7.43 o
   2   1   1      751.85      830.88      6.99 o
   3   1   1      969.78      886.21      7.99 o
   4   1   1     1235.74     1440.06     13.58 o
   5   1   1      708.58      713.22      7.70 o
   6   1   1     2374.95     2603.35     25.80 o
   7   1   1     3582.93     3744.95     36.85 o
   8   1   1        7.55        6.49      1.13 o
   9   1   1        0.67       -0.56      1.25 o
  10   1   1     2850.88     2724.54     32.47 o
  11   1   1       36.55       27.63      2.14 o
  12   1   1      970.55      883.01     10.43 o
  13   1   1        0.41        2.72      1.19 o
  14   1   1      102.55       94.85      2.78 o
  15   1   1     1592.59     1547.12     18.93 o
  16   1   1      135.80      157.17      5.83 o
  17   1   1       20.39       21.98      2.89 o
  18   1   1        2.00        0.48      2.54 o
  19   1   1      264.30      255.40      8.03 o
  20   1   1       10.16        6.98      4.48 o
  21   1   1       19.44       17.71      5.36 o
  22   1   1        0.36       -0.17      8.47 o
  23   1   1       10.78       -1.10      8.41 o
 -23   2   1       20.16       11.50      8.27 o
 -22   2   1       14.30        3.00      6.68 o
 -21   2   1       37.51       35.02      5.88 o
 -20   2   1        5.98        6.77      3.36 o
 -19   2   1       26.92       29.69      3.59 o
 -18   2   1       34.61       38.96      3.39 o
 -17   2   1        0.06       -0.22      2.37 o
 -16   2   1      197.08      189.99      5.45 o
 -15   2   1      150.06      158.71      4.48 o
 -14   2   1       37.34       31.79      2.52 o
 -13   2   1      991.26      963.50     12.45 o
 -12   2   1        2.67       -1.57      1.57 o
 -11   2   1     1248.11     1239.00     16.18 o
 -10   2   1      293.76      283.00      5.30 o
  -9   2   1      313.82      313.59      5.97 o
  -8   2   1      159.58      118.42      2.90 o
  -7   2   1     2993.25     3389.13     31.01 o
  -6   2   1      218.11      256.79      2.99 o
  -5   2   1     2398.66     2489.52     21.60 o
  -4   2   1      342.07      374.43      4.56 o
  -3   2   1      310.19      339.09      4.01 o
  -2   2   1     9381.64     9953.92    120.87 o
  -1   2   1     8094.29     8935.40     81.63 o
   0   2   1     1012.55     1254.40     11.89 o
   1   2   1       43.18       44.78      0.92 o
   2   2   1      150.10      175.21      2.02 o
   3   2   1     3078.73     3205.34     24.77 o
   4   2   1      154.83      160.30      2.06 o
   5   2   1      409.66      422.58      4.39 o
   6   2   1      441.41      369.69      4.31 o
   7   2   1      192.18      209.34      3.13 o
   8   2   1       51.47       47.69      1.63 o
   9   2   1      266.58      270.06      4.40 o
  10   2   1      550.04      582.23      8.47 o
  11   2   1      514.03      462.53      6.69 o
  12   2   1     1158.96     1040.68     12.92 o
  13   2   1       45.94       46.98      2.39 o
  14   2   1      108.53      122.67      4.02 o
  15   2   1        0.04        0.28      2.12 o
  16   2   1       56.75       59.06      3.21 o
  17   2   1      139.50      143.74      4.86 o
  18   2   1       23.29       28.19      3.13 o
  19   2   1       86.37       73.85      4.21 o
  20   2   1       26.64       15.33      4.90 o
  21   2   1        9.63        6.70      5.00 o
  22   2   1       42.67       55.42      7.34 o
  23   2   1        5.96        3.03      7.54 o
 -23   3   1       49.23       45.67      8.62 o
 -22   3   1       22.85       31.00      7.83 o
 -21   3   1       56.26       71.56      8.08 o
 -20   3   1       63.79       71.12      7.75 o
 -19   3   1      537.99      556.06     16.82 o
 -18   3   1       49.46       39.17      3.61 o
 -17   3   1      161.16      163.57      5.14 o
 -16   3   1      276.53      262.74      5.18 o
 -15   3   1      919.00      859.03     10.78 o
 -14   3   1      264.11      247.54      5.00 o
 -13   3   1      805.08      729.18      9.83 o
 -12   3   1        0.04       -0.95      1.34 o
 -11   3   1      456.70      478.72      6.87 o
 -10   3   1     1910.19     1874.06     20.77 o
  -9   3   1     1814.89     1731.32     19.13 o
  -8   3   1      225.02      197.75      3.48 o
  -7   3   1     2476.39     2792.29     27.41 o
  -6   3   1      401.90      452.07      5.30 o
  -5   3   1       32.39       58.55      1.61 o
  -4   3   1      226.90      152.50      2.27 o
  -3   3   1       51.91       76.65      2.16 o
  -2   3   1      229.85      237.91      3.91 o
  -1   3   1     2488.90     2745.86     23.83 o
   0   3   1     3779.65     3947.41     36.23 o
   1   3   1      942.69      942.65      9.49 o
   2   3   1      156.89      162.73      2.36 o
   3   3   1      288.87      313.36      3.64 o
   4   3   1     2702.27     2964.92     24.59 o
   5   3   1       39.72       35.36      1.17 o
   6   3   1     2096.03     2362.35     23.37 o
   7   3   1      203.69      255.48      4.01 o
   8   3   1       20.07       20.60      1.41 o
   9   3   1      260.20      251.56      4.34 o
  10   3   1      588.83      582.51      7.91 o
  11   3   1      230.21      219.47      5.13 o
  12   3   1       69.55       68.28      2.65 o
  13   3   1      106.57      100.67      3.29 o
  14   3   1      346.27      333.04      6.12 o
  15   3   1       73.75       74.46      3.16 o
  16   3   1       98.57       96.51      3.77 o
  17   3   1        3.39        2.74      2.48 o
  18   3   1      192.29      209.37      5.70 o
  19   3   1      207.90      209.92      7.08 o
  20   3   1        8.35       13.61      5.66 o
  21   3   1       52.67       63.84     12.37 o
  22   3   1        0.29       -6.83      6.83 o
 -23   4   1        2.22        8.78     11.04 o
 -22   4   1        2.48        7.45      7.28 o
 -21   4   1      108.29      120.31      9.97 o
 -20   4   1       53.62       67.30     11.30 o
 -19   4   1        3.72        8.76      4.15 o
 -18   4   1       24.42       23.76      4.13 o
 -17   4   1        0.13       -1.43      3.28 o
 -16   4   1       40.32       52.32      3.97 o
 -15   4   1       25.42       30.31      2.37 o
 -14   4   1       42.77       45.53      2.72 o
 -13   4   1      168.87      151.50      3.90 o
 -12   4   1      415.50      389.46      6.29 o
 -11   4   1      135.92      140.34      3.45 o
 -10   4   1      564.01      557.25      7.65 o
  -9   4   1       81.23       86.11      2.21 o
  -8   4   1       96.71      101.33      2.34 o
  -7   4   1      389.98      436.82      5.97 o
  -6   4   1       75.23       72.98      2.08 o
  -5   4   1       18.40       20.97      1.06 o
  -4   4   1      323.38      385.91      5.00 o
  -3   4   1       75.59       89.63      2.00 o
  -2   4   1      871.78      960.15     10.05 o
  -1   4   1       29.03       36.22      1.31 o
   0   4   1      114.06      180.56      2.85 o
   1   4   1        3.96        4.80      0.67 o
   2   4   1       42.17       50.80      1.36 o
   3   4   1      661.60      725.86      7.36 o
   4   4   1     1366.12     1509.40     14.54 o
   5   4   1      801.90      825.90      8.53 o
   6   4   1       11.38       10.97      1.04 o
   7   4   1      139.09      146.15      3.10 o
   8   4   1       40.94       40.78      1.54 o
   9   4   1       82.45       84.80      2.62 o
  10   4   1      747.39      728.86      9.53 o
  11   4   1       88.63       79.92      2.82 o
  12   4   1      345.50      314.82      5.62 o
  13   4   1        0.73        0.49      1.97 o
  14   4   1       40.05       43.34      2.90 o
  15   4   1        1.41        2.13      2.65 o
  16   4   1        0.67        0.74      2.19 o
  17   4   1        9.12        6.08      2.63 o
  18   4   1        1.11       -0.70      3.87 o
  19   4   1       48.18       68.06      8.50 o
  20   4   1       17.41       21.29      5.61 o
  21   4   1        0.26        1.44      7.30 o
  22   4   1        9.73       12.62     13.73 o
 -22   5   1        6.78        8.98      8.75 o
 -21   5   1       40.82       32.78      7.84 o
 -20   5   1       11.82        5.15      5.58 o
 -19   5   1      600.94      620.16     15.76 o
 -18   5   1       79.39       75.57      5.31 o
 -17   5   1       36.07       36.72      4.76 o
 -16   5   1       25.73       30.68      4.38 o
 -15   5   1      245.55      228.55      8.25 o
 -14   5   1      430.74      418.86      8.82 o
 -13   5   1       28.31       20.47      2.22 o
 -12   5   1      770.97      759.97     10.21 o
 -11   5   1      264.39      245.78      5.41 o
 -10   5   1        0.07       -1.24      1.24 o
  -9   5   1     1563.40     1551.91     16.74 o
  -8   5   1       33.45       27.38      1.58 o
  -7   5   1      251.52      264.13      4.14 o
  -6   5   1      356.76      379.60      5.03 o
  -5   5   1      993.61     1024.57     11.04 o
  -4   5   1     3017.38     3173.20     45.70 o
  -3   5   1      129.54      127.76      2.90 o
  -2   5   1      842.03      958.01     11.24 o
  -1   5   1     2733.95     3017.55     30.35 o
   0   5   1       31.02       32.83      3.14 o
   1   5   1      223.27      230.39      3.42 o
   2   5   1     1217.78     1283.96     13.68 o
   3   5   1      417.96      470.58      6.54 o
   4   5   1      149.16      194.13      3.52 o
   5   5   1      406.82      434.56      6.29 o
   6   5   1      428.16      450.33      6.56 o
   7   5   1      480.03      479.61      6.30 o
   8   5   1      386.62      383.06      5.48 o
   9   5   1      674.75      649.57      8.18 o
  10   5   1       67.19       59.19      3.09 o
  11   5   1      178.18      169.00      4.23 o
  12   5   1      540.82      471.32      7.66 o
  13   5   1      239.17      246.07      6.44 o
  14   5   1      221.59      220.94      6.42 o
  15   5   1       20.55       24.76      2.76 o
  16   5   1      329.53      346.92      9.34 o
  17   5   1       33.19       33.92      4.15 o
  18   5   1      256.17      290.60     15.28 o
  19   5   1      141.75      135.50      8.11 o
  20   5   1       51.35       70.06      7.28 o
  21   5   1       45.24       56.98      7.12 o
 -21   6   1        0.41       -4.62      5.68 o
 -20   6   1        5.45       -0.55      5.67 o
 -19   6   1       22.36       27.54      5.86 o
 -18   6   1       41.12       43.28      7.21 o
 -17   6   1       15.59       18.46      3.84 o
 -16   6   1       57.71       60.94      4.57 o
 -15   6   1       51.41       46.35      4.04 o
 -14   6   1        9.81       11.81      2.99 o
 -13   6   1      129.43      133.90      9.44 o
 -12   6   1        9.78        9.57      2.58 o
 -11   6   1       45.86       39.01      4.19 o
 -10   6   1      585.15      542.21     10.45 o
  -9   6   1       37.31       39.71      2.55 o
  -8   6   1      961.93      932.96     13.40 o
  -7   6   1     1050.12     1052.40     14.00 o
  -6   6   1      485.75      492.99      6.91 o
  -5   6   1       49.71       54.81      2.61 o
  -4   6   1       20.77       19.83      1.48 o
  -3   6   1       52.43       66.56      2.53 o
  -2   6   1      171.49      174.05      3.89 o
  -1   6   1       65.80       70.36      3.08 o
   0   6   1       80.99       89.47      2.34 o
   1   6   1       98.01       93.73      3.44 o
   2   6   1        1.83       -0.99      0.99 o
   3   6   1      365.27      349.49      5.28 o
   4   6   1       18.31       19.33      1.59 o
   5   6   1      236.85      237.65      4.15 o
   6   6   1      122.13      128.07      3.36 o
   7   6   1        1.19       -1.15      1.45 o
   8   6   1      334.12      333.35      5.80 o
   9   6   1       89.40       96.22      3.19 o
  10   6   1        8.58       11.04      2.52 o
  11   6   1      402.06      404.21      9.08 o
  12   6   1      105.39      100.76      4.75 o
  13   6   1      147.48      144.38      7.45 o
  14   6   1       42.58       51.63      4.40 o
  15   6   1        2.66        7.29      3.13 o
  16   6   1       47.96       63.21      5.62 o
  17   6   1        6.15        0.22      4.05 o
  18   6   1       40.39       42.78      7.62 o
  19   6   1        8.50        3.35      6.84 o
  20   6   1        0.33       -2.03      5.65 o
 -20   7   1       34.67       36.62      7.12 o
 -19   7   1       69.56       77.29      7.39 o
 -18   7   1        8.42        4.44      6.37 o
 -17   7   1        9.11       -1.81      5.64 o
 -16   7   1       93.48       93.99      5.52 o
 -15   7   1      222.54      252.38      8.57 o
 -14   7   1      193.57      187.48      6.69 o
 -13   7   1       56.28       66.58      4.43 o
 -12   7   1       77.41       72.04      4.21 o
 -11   7   1       96.12       91.57      4.73 o
 -10   7   1       95.03       99.22      4.54 o
  -9   7   1     1280.46     1255.74     19.94 o
  -8   7   1        6.34        7.54      2.09 o
  -7   7   1        0.20       -1.38      1.68 o
  -6   7   1       28.66       24.94      2.60 o
  -5   7   1       63.00       60.18      4.43 o
  -4   7   1        1.35        2.02      2.16 o
  -3   7   1       17.42       15.05      2.54 o
  -2   7   1       18.59       13.20      3.06 o
  -1   7   1        0.35       -0.15      3.03 o
   0   7   1       14.03       13.29      2.11 o
   1   7   1       80.32       96.78      4.10 o
   2   7   1       47.95       50.39      2.72 o
   3   7   1       16.28       14.64      2.05 o
   4   7   1       67.35       77.08      3.05 o
   5   7   1      142.53      144.51      4.28 o
   6   7   1        0.74       -0.59      1.69 o
   7   7   1      149.68      150.41      4.47 o
   8   7   1       88.80       93.92      6.22 o
   9   7   1       34.86       32.69      3.10 o
  10   7   1       71.35       71.45      4.04 o
  11   7   1      122.24      107.93      4.92 o
  12   7   1        0.57       -0.25      2.60 o
  13   7   1        0.24       -0.39      2.66 o
  14   7   1       21.03       23.11      3.57 o
  15   7   1       39.61       32.56      4.28 o
  16   7   1       17.67       14.00      4.55 o
  17   7   1        4.40        6.64      6.47 o
  18   7   1       14.49       15.56      7.06 o
  19   7   1       27.10       27.23      7.84 o
 -19   8   1        0.06       -6.13      6.60 o
 -18   8   1        6.94       -3.41      6.60 o
 -17   8   1       10.62        8.10      6.66 o
 -16   8   1       18.42       22.73      6.42 o
 -15   8   1       80.45       90.55      6.64 o
 -14   8   1       14.66       12.85      3.47 o
 -13   8   1      103.11       95.42      5.13 o
 -12   8   1        3.64        1.64      2.79 o
 -11   8   1       76.08       73.31      4.30 o
 -10   8   1       28.50       22.43      3.10 o
  -9   8   1       17.67       12.09      2.86 o
  -8   8   1       98.76       94.35      4.45 o
  -7   8   1      233.20      218.28      5.64 o
  -6   8   1       16.41       10.13      2.64 o
  -5   8   1       49.77       53.85      3.48 o
  -4   8   1        2.84        0.81      2.56 o
  -3   8   1      163.38      171.45      9.31 o
  -2   8   1      110.29       94.58      5.62 o
  -1   8   1      148.61      156.56     11.49 o
   0   8   1        4.06        5.35      4.84 o
   1   8   1       73.91       78.63      5.18 o
   2   8   1       79.06       77.46      5.12 o
   3   8   1       37.33       29.61      3.37 o
   4   8   1       44.40       48.82      3.28 o
   5   8   1       35.43       37.74      3.75 o
   6   8   1        9.52        9.42      2.50 o
   7   8   1       24.53       21.86      2.99 o
   8   8   1       37.60       34.66      3.39 o
   9   8   1       66.10       62.13      4.08 o
  10   8   1       36.75       36.39      3.58 o
  11   8   1       20.46       16.61      3.26 o
  12   8   1       12.88       11.15      3.22 o
  13   8   1       10.33       11.68      3.40 o
  14   8   1       13.17        5.93      4.05 o
  15   8   1        8.02       19.59      6.20 o
  16   8   1        1.22       -1.61      7.87 o
  17   8   1       22.51       21.61      7.41 o
  18   8   1        0.09       -0.65      6.86 o
 -17   9   1        0.17       -1.62      6.56 o
 -16   9   1        1.51        3.81      6.35 o
 -15   9   1      110.49      118.62      9.48 o
 -14   9   1        3.61        7.15      5.68 o
 -13   9   1        7.89        8.67      3.49 o
 -12   9   1       13.19        2.41      3.48 o
 -11   9   1       90.83      108.15      5.38 o
 -10   9   1       65.73       72.02      4.60 o
  -9   9   1        4.80        2.11      2.84 o
  -8   9   1       13.43       10.91      3.15 o
  -7   9   1        0.77        1.54      2.58 o
  -6   9   1       15.96       17.94      2.92 o
  -5   9   1      226.00      247.46      6.93 o
  -4   9   1      110.19      103.34      6.52 o
  -3   9   1       89.38       89.25      7.19 o
  -2   9   1       57.92       43.67      8.21 o
  -1   9   1      164.53      179.02      8.02 o
   0   9   1        6.39       13.69      3.80 o
   1   9   1        1.63        1.84      3.38 o
   2   9   1       12.08       12.55      3.74 o
   3   9   1       16.70       16.28      3.24 o
   4   9   1      197.66      215.07      6.48 o
   5   9   1       87.79       83.58      4.62 o
   6   9   1        1.10       -2.29      2.29 o
   7   9   1       13.23       22.22      3.20 o
   8   9   1        4.18       -0.73      2.72 o
   9   9   1       51.83       42.21      3.91 o
  10   9   1       58.43       59.14      4.39 o
  11   9   1        2.82       -0.16      2.91 o
  12   9   1        0.00       -2.79      2.79 o
  13   9   1       29.53       29.67      4.75 o
  14   9   1        5.26        0.00      5.89 o
  15   9   1       78.74       84.57      8.63 o
  16   9   1        2.89       -2.55      6.38 o
 -15  10   1        0.12        2.23      6.36 o
 -14  10   1        0.76        7.06      6.05 o
 -13  10   1        1.75        4.00      5.86 o
 -12  10   1       13.04       15.35      6.43 o
 -11  10   1        2.70        5.92      5.30 o
 -10  10   1        2.21        3.32      3.70 o
  -9  10   1        1.08       -2.21      5.06 o
  -8  10   1        3.87       -2.91      3.47 o
  -7  10   1       14.58       13.51      3.74 o
  -6  10   1       14.09        7.26      4.07 o
  -5  10   1       18.75       25.92      5.75 o
  -4  10   1       52.28       53.40      4.57 o
  -3  10   1        0.45       -2.25      3.70 o
  -2  10   1       22.07       21.22      4.58 o
  -1  10   1        9.74       21.26      4.52 o
   0  10   1        9.22       25.81      7.08 o
   1  10   1        2.42       -1.34      5.89 o
   2  10   1        5.72        6.01      3.99 o
   3  10   1        2.61        0.46      3.04 o
   4  10   1        5.66        7.19      3.29 o
   5  10   1       20.46       15.67      3.73 o
   6  10   1        3.99       -2.73      2.79 o
   7  10   1        5.06        0.10      2.87 o
   8  10   1       16.99       17.09      3.48 o
   9  10   1        3.64       10.04      5.25 o
  10  10   1       11.01       22.58      4.41 o
  11  10   1        0.00       -5.62      6.37 o
  12  10   1        0.15       -1.37      9.00 o
  13  10   1        1.23        0.69      5.99 o
  14  10   1        3.69       12.12      6.81 o
 -12  11   1        1.28       -7.02      7.02 o
 -11  11   1       16.45       21.72      6.34 o
 -10  11   1       42.54       48.61      7.08 o
  -9  11   1        0.81        0.52      5.09 o
  -8  11   1        2.67       -4.85      4.85 o
  -7  11   1       16.83        8.66      5.03 o
  -6  11   1       12.43        6.15      3.76 o
  -5  11   1        5.84        2.97      3.55 o
  -4  11   1        4.20        1.00      3.48 o
  -3  11   1       24.22       30.36     10.47 o
  -2  11   1        8.39        1.80      4.44 o
  -1  11   1       32.75       33.49      5.34 o
   0  11   1        8.77       11.33      4.43 o
   1  11   1        3.54        7.43      4.26 o
   2  11   1       15.26       16.44      3.77 o
   3  11   1        2.63       -2.02      3.34 o
   4  11   1        3.83       -2.84      4.76 o
   5  11   1       32.25       22.74      5.30 o
   6  11   1        1.80        5.90      3.81 o
   7  11   1        5.07        0.58      3.63 o
   8  11   1        9.41        6.04      5.40 o
   9  11   1        1.97        8.89      6.37 o
  10  11   1       12.02        5.78      5.93 o
  11  11   1        3.52        1.63      5.75 o
  12  11   1        4.54       -2.23      5.98 o
  -9  12   1        5.44        4.40      7.93 o
  -8  12   1        2.28        6.72     11.97 o
  -7  12   1       26.84       22.22      6.01 o
  -6  12   1        0.08       -6.71      6.71 o
  -5  12   1       39.37       39.46      6.48 o
  -4  12   1        0.14       -3.91      5.80 o
  -3  12   1       15.03       17.15      8.69 o
  -2  12   1        7.33        3.26      4.86 o
  -1  12   1        0.00        1.90      4.64 o
   0  12   1        1.00        6.14      5.94 o
   1  12   1       13.82       16.38      5.26 o
   2  12   1        5.42        5.04      4.90 o
   3  12   1       16.07       12.83      5.26 o
   4  12   1        6.51        1.85      5.14 o
   5  12   1       11.26       32.26      6.21 o
   6  12   1        0.13       -5.01      5.01 o
   7  12   1        0.53        5.62      5.47 o
   8  12   1        0.14       -2.87      6.31 o
 -24   0   2        6.56        9.81      6.63 o
 -23   0   2       80.36       91.88      8.87 o
 -22   0   2        3.42        5.13      5.94 o
 -21   0   2       89.59       97.77     13.81 o
 -20   0   2       64.25       54.12      6.79 o
 -19   0   2       61.99       71.42      5.56 o
 -18   0   2      166.25      195.79      7.67 o
 -17   0   2      223.72      234.30      8.14 o
 -16   0   2      226.93      229.33      7.82 o
 -15   0   2      401.32      394.63      9.76 o
 -14   0   2      597.22      482.40     10.71 o
 -13   0   2       60.36       42.67      4.21 o
 -12   0   2        4.43        1.45      2.07 o
 -11   0   2      387.38      421.37      8.96 o
 -10   0   2     1763.52     1759.04     28.03 o
  -9   0   2      200.08      164.31      4.49 o
  -8   0   2      650.46      788.19     11.66 o
  -7   0   2     1450.46     1418.12     19.44 o
  -6   0   2     6969.17     7026.88     89.97 o
  -5   0   2    13960.12    12940.57    166.54 o
  -4   0   2     1019.01     1090.40     13.33 o
  -3   0   2      255.82      264.83      3.04 o
  -2   0   2     3145.90     3444.07     40.05 o
  -1   0   2      761.19      634.27      8.44 o
   0   0   2     1254.61     1209.47     14.00 o
   1   0   2     2984.08     3050.62    222.50 o
   2   0   2     1358.89     1399.67     19.02 o
   3   0   2       93.65      106.67      2.63 o
   4   0   2    12671.37    11615.22    148.78 o
   5   0   2     7335.92     7272.03     93.02 o
   6   0   2        0.87       -0.10      0.97 o
   7   0   2        0.27        3.30      1.34 o
   8   0   2      600.98      595.99     10.92 o
   9   0   2     5086.44     4749.60     61.38 o
  10   0   2     1178.58     1140.80     16.77 o
  11   0   2      770.15      711.88     11.64 o
  12   0   2        0.12       -0.23      2.00 o
  13   0   2        0.90        0.60      3.06 o
  14   0   2      779.18      797.44     19.45 o
  15   0   2       12.80        2.33      3.85 o
  16   0   2       13.71       18.48      4.35 o
  17   0   2      244.65      248.73     10.31 o
  18   0   2      233.06      271.44     11.27 o
  19   0   2      261.06      260.46     11.24 o
  20   0   2       35.07       29.59      6.78 o
  21   0   2        4.14        0.96      9.12 o
  22   0   2        0.60       -2.43      9.34 o
  23   0   2      137.74      167.87     17.10 o
 -24   1   2        1.45       -3.46      8.95 o
 -23   1   2        4.75        2.59      5.57 o
 -22   1   2       15.26       18.32      4.60 o
 -21   1   2        1.29       -2.41      3.89 o
 -20   1   2       41.37       47.76      4.14 o
 -19   1   2       39.55       37.83      3.42 o
 -18   1   2       17.20       17.21      2.93 o
 -17   1   2       31.43       27.33      3.02 o
 -16   1   2       27.79       34.20      3.10 o
 -15   1   2       60.48       48.76      3.07 o
 -14   1   2      121.18      113.11      3.59 o
 -13   1   2      293.98      281.89      5.94 o
 -12   1   2      250.37      226.74      4.52 o
 -11   1   2      647.60      625.02      8.43 o
 -10   1   2       17.21       13.79      1.35 o
  -9   1   2      190.46      189.85      3.21 o
  -8   1   2     1552.35     1635.89     15.76 o
  -7   1   2     2481.41     2692.51     24.96 o
  -6   1   2        3.47        7.14      0.67 o
  -5   1   2      353.09      376.45      4.14 o
  -4   1   2        0.29       -0.49      0.49 o
  -3   1   2     1662.43     1779.70     21.31 o
  -2   1   2     1665.53     1684.04     17.05 o
  -1   1   2      902.79     1095.26     13.27 o
   0   1   2    18575.32    18096.52    167.98 o
   1   1   2      698.33      712.46      5.81 o
   2   1   2      229.56      218.29      2.14 o
   3   1   2      272.18      239.55      2.44 o
   4   1   2      470.38      493.62      4.87 o
   5   1   2     1655.91     1884.34     16.70 o
   6   1   2      891.25      967.93      9.67 o
   7   1   2       47.74       45.20      2.19 o
   8   1   2      624.97      638.08      8.85 o
   9   1   2       36.76       43.45      2.04 o
  10   1   2      508.91      471.76      7.52 o
  11   1   2      851.52      754.30      9.82 o
  12   1   2       99.30      102.61      3.11 o
  13   1   2      490.99      439.08      6.36 o
  14   1   2      155.82      141.92      4.30 o
  15   1   2       75.64       75.35      3.38 o
  16   1   2       67.63       72.39      3.72 o
  17   1   2       15.68       11.78      3.41 o
  18   1   2       28.66       26.46      3.91 o
  19   1   2       43.16       34.00      5.34 o
  20   1   2        4.75       10.51      4.98 o
  21   1   2      123.93      138.49      8.14 o
  22   1   2        2.22        8.56      7.30 o
 -24   2   2       11.85       16.09      7.71 o
 -23   2   2        0.45        2.14      7.21 o
 -22   2   2       29.31       24.85      6.89 o
 -21   2   2        0.64        2.25      3.99 o
 -20   2   2        2.57        5.02      3.31 o
 -19   2   2        0.55       -2.57      2.57 o
 -18   2   2        4.93        0.66      2.45 o
 -17   2   2       31.50       29.14      3.05 o
 -16   2   2        0.53       -2.10      2.10 o
 -15   2   2       21.79       21.70      2.46 o
 -14   2   2       46.19       40.71      2.43 o
 -13   2   2      668.39      676.99      9.44 o
 -12   2   2        1.82       -0.29      1.45 o
 -11   2   2        7.00        6.64      1.59 o
 -10   2   2     1254.07     1227.51     15.77 o
  -9   2   2      205.48      173.12      4.11 o
  -8   2   2      340.74      383.85      5.87 o
  -7   2   2      560.83      696.94      7.87 o
  -6   2   2      913.58      888.79     10.17 o
  -5   2   2     3254.91     3259.72     31.45 o
  -4   2   2        0.69       -0.51      0.51 o
  -3   2   2     2116.34     2297.85     25.90 o
  -2   2   2     3361.10     3558.32     44.86 o
  -1   2   2    28313.39    26797.20    624.25 o
   0   2   2    19221.73    18896.08    207.26 o
   1   2   2       13.26        1.77      0.55 o
   2   2   2      193.03      199.58      2.00 o
   3   2   2      373.37      382.59      3.38 o
   4   2   2      687.72      646.53      5.96 o
   5   2   2     7055.15     7225.46     64.69 o
   6   2   2     5197.10     5334.74     48.12 o
   7   2   2       94.98       89.27      2.11 o
   8   2   2      894.02      870.48      9.66 o
   9   2   2     2692.86     2535.84     25.44 o
  10   2   2     2101.60     2034.58     22.80 o
  11   2   2      548.38      481.93      7.04 o
  12   2   2       92.11       90.83      3.73 o
  13   2   2       14.20        7.76      2.04 o
  14   2   2      822.01      793.90     12.21 o
  15   2   2      453.30      409.00      7.38 o
  16   2   2      169.71      156.08      4.36 o
  17   2   2       41.90       41.86      3.01 o
  18   2   2      163.28      163.70      5.79 o
  19   2   2        3.28       -2.03      2.71 o
  20   2   2        0.21       -5.06      5.06 o
  21   2   2        8.11        9.69      5.52 o
  22   2   2        0.04       -5.43      5.43 o
 -23   3   2       22.59       20.31     13.22 o
 -22   3   2        0.75       -6.50      6.50 o
 -21   3   2       16.24       13.25      6.44 o
 -20   3   2        5.82       -0.30      4.16 o
 -19   3   2       95.29      111.74      4.98 o
 -18   3   2       14.11       16.73      2.89 o
 -17   3   2       94.65      102.21      3.95 o
 -16   3   2      487.45      435.05      6.79 o
 -15   3   2       43.40       40.11      2.28 o
 -14   3   2      200.15      187.45      4.05 o
 -13   3   2     1485.56     1306.13     16.18 o
 -12   3   2      273.11      261.21      4.77 o
 -11   3   2      250.78      242.19      4.72 o
 -10   3   2      118.32      107.22      2.80 o
  -9   3   2      369.13      381.65      5.48 o
  -8   3   2     1025.01     1034.34     10.97 o
  -7   3   2       32.45       32.91      1.15 o
  -6   3   2     1847.60     1948.30     21.17 o
  -5   3   2      367.97      458.11      5.19 o
  -4   3   2        1.37        1.75      0.54 o
  -3   3   2       31.38       32.05      1.04 o
  -2   3   2        5.42       11.37      0.93 o
  -1   3   2     2672.74     3196.70     34.13 o
   0   3   2     1067.09     1226.96     12.71 o
   1   3   2     1132.07     1375.26     12.44 o
   2   3   2        0.82       -0.43      0.43 o
   3   3   2     2370.66     2539.53     20.82 o
   4   3   2       33.59       33.08      1.34 o
   5   3   2      173.51      153.91      2.77 o
   6   3   2       62.80       75.46      2.22 o
   7   3   2      228.86      212.41      3.67 o
   8   3   2     1522.42     1539.87     17.25 o
   9   3   2       29.06       25.60      1.46 o
  10   3   2      182.91      182.68      3.52 o
  11   3   2     1707.50     1557.81     18.06 o
  12   3   2      582.66      538.61      7.92 o
  13   3   2      420.38      411.28      6.79 o
  14   3   2       11.98       12.46      2.09 o
  15   3   2      143.91      137.74      4.69 o
  16   3   2      170.77      164.87      7.15 o
  17   3   2        2.21       -0.04      2.14 o
  18   3   2      166.37      168.04      5.33 o
  19   3   2      115.45      128.20      6.48 o
  20   3   2       31.59       30.06      5.69 o
  21   3   2        7.36        6.25     14.35 o
  22   3   2        6.09        7.59      7.36 o
 -23   4   2       15.04       22.47      7.69 o
 -22   4   2        0.00       -9.49     11.66 o
 -21   4   2       31.02       40.91      7.44 o
 -20   4   2      121.32      115.29     17.55 o
 -19   4   2      113.88      138.99     13.29 o
 -18   4   2      104.89      103.96      5.49 o
 -17   4   2        4.55        4.29      3.05 o
 -16   4   2       20.44       20.88      2.53 o
 -15   4   2       44.16       51.25      2.67 o
 -14   4   2      118.64      103.90      3.40 o
 -13   4   2      607.21      593.46      8.45 o
 -12   4   2     1116.90     1069.57     13.13 o
 -11   4   2      328.19      298.39      5.05 o
 -10   4   2      162.63      163.13      4.54 o
  -9   4   2     1264.50     1256.43     13.34 o
  -8   4   2      262.48      271.20      4.34 o
  -7   4   2      274.90      363.00      6.24 o
  -6   4   2     1288.82     1311.45     14.50 o
  -5   4   2     1613.84     1755.77     19.08 o
  -4   4   2     3689.51     3763.33     44.45 o
  -3   4   2     2339.93     2682.27     28.91 o
  -2   4   2      462.11      424.40      5.43 o
  -1   4   2     2055.28     2136.36     23.13 o
   0   4   2     2492.85     2577.33     25.93 o
   1   4   2     5509.76     5618.82     52.29 o
   2   4   2      176.40      173.67      2.50 o
   3   4   2     2375.82     2437.35     22.74 o
   4   4   2      683.29      695.32     10.14 o
   5   4   2     4203.40     4292.29     46.19 o
   6   4   2     4677.93     4741.54     43.43 o
   7   4   2      200.18      210.70      3.31 o
   8   4   2      447.53      457.32      6.33 o
   9   4   2       20.39       24.40      1.62 o
  10   4   2     2489.52     2414.56     24.98 o
  11   4   2      431.97      424.17      6.70 o
  12   4   2      485.58      497.98      8.47 o
  13   4   2      171.17      153.41      4.63 o
  14   4   2       25.80       21.83      2.45 o
  15   4   2      424.49      430.51      8.44 o
  16   4   2       58.14       53.47      3.57 o
  17   4   2       29.44       29.74      3.24 o
  18   4   2      188.10      208.59      7.18 o
  19   4   2       20.63       20.25      5.66 o
  20   4   2      115.60      131.69      8.53 o
  21   4   2        9.09       11.05      7.34 o
 -22   5   2        2.57        3.55      7.45 o
 -21   5   2       14.81        3.95      8.49 o
 -20   5   2       10.09       16.23      7.20 o
 -19   5   2        2.72        5.18      5.12 o
 -18   5   2       14.38       17.64      3.83 o
 -17   5   2        1.45        1.64      3.03 o
 -16   5   2        3.74        7.67      3.59 o
 -15   5   2       20.09       22.01      4.11 o
 -14   5   2       44.74       52.61      4.37 o
 -13   5   2        5.03        4.90      2.35 o
 -12   5   2        0.45        1.08      2.09 o
 -11   5   2        3.04        3.10      1.88 o
 -10   5   2       14.22       11.08      1.62 o
  -9   5   2       94.52       95.75      3.42 o
  -8   5   2        7.22       14.43      1.35 o
  -7   5   2        3.23        2.29      1.17 o
  -6   5   2      107.13      105.17      2.66 o
  -5   5   2      783.29      860.77     10.07 o
  -4   5   2       38.02       34.95      1.45 o
  -3   5   2      323.87      310.54      4.59 o
  -2   5   2      540.24      611.46      7.65 o
  -1   5   2      906.66      973.67     15.75 o
   0   5   2      190.55      198.17      3.08 o
   1   5   2       10.14       14.03      1.07 o
   2   5   2      123.42      131.93      2.45 o
   3   5   2        0.80        2.11      0.80 o
   4   5   2        1.36        4.00      1.50 o
   5   5   2       14.68       12.91      1.31 o
   6   5   2        0.87        3.66      1.06 o
   7   5   2      310.44      318.62      5.37 o
   8   5   2      290.54      265.46      4.92 o
   9   5   2      131.14      134.44      3.26 o
  10   5   2       34.12       39.95      2.31 o
  11   5   2        1.62       -1.54      1.54 o
  12   5   2       29.46       25.68      2.28 o
  13   5   2      110.28      106.51      3.73 o
  14   5   2        3.11        0.16      1.80 o
  15   5   2        3.78        7.00      2.29 o
  16   5   2        9.52        8.88      3.36 o
  17   5   2        0.03       -0.39      3.69 o
  18   5   2        1.01       -3.20      5.70 o
  19   5   2       11.37        8.39      5.77 o
  20   5   2        2.47        7.93      6.22 o
  21   5   2        3.54        5.66      7.06 o
 -21   6   2        0.00       -6.76      6.76 o
 -20   6   2       43.83       47.93      6.75 o
 -19   6   2        4.52        5.52      5.11 o
 -18   6   2       24.76       15.50      5.22 o
 -17   6   2        2.51        1.47      3.89 o
 -16   6   2       20.85       29.54      4.60 o
 -15   6   2       24.20       25.25      4.30 o
 -14   6   2       37.90       30.11      3.93 o
 -13   6   2       25.11       23.72      2.93 o
 -12   6   2      126.58      120.29      4.84 o
 -11   6   2      384.69      368.42      8.27 o
 -10   6   2       15.88       15.65      2.53 o
  -9   6   2      891.40      897.17     11.68 o
  -8   6   2        9.41        4.25      1.62 o
  -7   6   2       22.62       23.51      1.74 o
  -6   6   2      274.56      300.82      4.97 o
  -5   6   2      470.46      479.33      7.32 o
  -4   6   2     1537.44     1544.75     23.11 o
  -3   6   2      542.90      554.02      7.92 o
  -2   6   2      116.84       93.25      2.67 o
  -1   6   2      637.00      671.36     11.26 o
   0   6   2      545.09      532.56      7.50 o
   1   6   2     1810.43     1846.89     20.69 o
   2   6   2       93.43      102.22      2.65 o
   3   6   2      119.75      108.73      2.39 o
   4   6   2      523.21      523.83      6.95 o
   5   6   2      583.09      565.87      9.56 o
   6   6   2     1302.47     1268.67     15.48 o
   7   6   2        0.25        0.37      1.44 o
   8   6   2      588.71      593.17      8.65 o
   9   6   2       76.04       86.97      3.06 o
  10   6   2     1005.43      967.37     14.26 o
  11   6   2       48.64       55.99      3.78 o
  12   6   2       93.89      108.38      4.89 o
  13   6   2       65.14       59.83      4.02 o
  14   6   2       28.32       28.40      2.99 o
  15   6   2      241.43      256.70      8.22 o
  16   6   2       75.90       71.25      5.78 o
  17   6   2       12.26       10.07      4.59 o
  18   6   2       33.32       39.47     13.28 o
  19   6   2       56.59       63.48      9.00 o
  20   6   2       79.57       81.24      8.22 o
 -20   7   2        0.10        0.15      5.68 o
 -19   7   2        3.53       -0.26      5.24 o
 -18   7   2        0.29       -5.56      5.56 o
 -17   7   2       21.65       23.33      6.20 o
 -16   7   2       37.41       29.52      4.02 o
 -15   7   2        4.11        7.94      3.26 o
 -14   7   2       93.62       88.00      4.79 o
 -13   7   2       70.42       48.92      4.13 o
 -12   7   2       20.26       20.37      3.11 o
 -11   7   2       33.30       34.80      3.31 o
 -10   7   2       13.10       14.87      2.75 o
  -9   7   2      196.98      194.15      6.00 o
  -8   7   2      171.10      170.75      7.36 o
  -7   7   2       18.27       18.53      2.49 o
  -6   7   2      186.49      174.80      5.25 o
  -5   7   2       79.62       78.86      4.15 o
  -4   7   2       69.60       73.13      3.87 o
  -3   7   2      651.87      638.68     12.53 o
  -2   7   2      127.84      121.41      5.84 o
  -1   7   2       45.31       31.94      3.59 o
   0   7   2      643.19      620.58     14.57 o
   1   7   2        4.99        4.08      1.78 o
   2   7   2      544.51      544.82      9.73 o
   3   7   2      377.65      377.74      7.00 o
   4   7   2        8.59        5.91      1.81 o
   5   7   2       15.12        9.81      1.95 o
   6   7   2      203.01      201.07      5.09 o
   7   7   2      178.01      177.02      4.82 o
   8   7   2       85.42       77.91      3.46 o
   9   7   2        1.31        0.45      2.52 o
  10   7   2        0.34        0.61      2.44 o
  11   7   2      227.55      225.95      7.00 o
  12   7   2       77.01       83.37      4.63 o
  13   7   2        0.01       -1.06      2.73 o
  14   7   2        0.35        1.44      2.96 o
  15   7   2        1.01       -1.79      3.92 o
  16   7   2        6.62        7.13      5.76 o
  17   7   2        1.13        3.30      6.54 o
  18   7   2       26.25       28.61      7.45 o
  19   7   2       24.14       24.93      8.24 o
 -19   8   2        9.09        8.27      5.91 o
 -18   8   2        2.30       -1.96      6.35 o
 -17   8   2        0.44        4.94      7.05 o
 -16   8   2        3.07        2.57      5.52 o
 -15   8   2       35.85       46.49      5.50 o
 -14   8   2        6.04        2.01      3.11 o
 -13   8   2        5.63        7.84      3.06 o
 -12   8   2       30.08       26.28      3.50 o
 -11   8   2       21.24       19.95      3.16 o
 -10   8   2       15.43       17.17      5.54 o
  -9   8   2       26.09       28.37      3.19 o
  -8   8   2        1.21       -2.18      2.18 o
  -7   8   2       53.09       38.75      3.24 o
  -6   8   2        0.15       -1.61      2.18 o
  -5   8   2      572.99      604.83     12.82 o
  -4   8   2       63.57       68.65      4.52 o
  -3   8   2       44.80       51.42      4.54 o
  -2   8   2      155.98      143.08      6.64 o
  -1   8   2      728.36      768.97     17.94 o
   0   8   2      565.55      619.96     15.26 o
   1   8   2      122.08      111.76      5.97 o
   2   8   2       33.20       34.87      5.38 o
   3   8   2       79.04       65.94      3.56 o
   4   8   2      583.50      607.57     11.28 o
   5   8   2        7.33        5.26      3.38 o
   6   8   2       12.41        7.31      2.51 o
   7   8   2      316.90      305.93      8.15 o
   8   8   2      161.73      172.45      6.02 o
   9   8   2      262.56      289.55      7.86 o
  10   8   2      209.26      216.97      8.10 o
  11   8   2        1.77       -0.82      2.69 o
  12   8   2       11.17        9.87      3.44 o
  13   8   2       27.00       24.05      3.77 o
  14   8   2      219.32      260.13      9.71 o
  15   8   2       18.27       13.32      6.46 o
  16   8   2       38.72       45.52      7.77 o
  17   8   2        1.26       -0.09      6.74 o
 -17   9   2        0.32       -2.28      6.30 o
 -16   9   2        0.10       -5.68      6.12 o
 -15   9   2        3.03        0.64      5.82 o
 -14   9   2        0.63       -2.56      5.19 o
 -13   9   2        4.40       -4.79      4.79 o
 -12   9   2       12.32        5.99      3.79 o
 -11   9   2        0.48       -2.72      3.22 o
 -10   9   2        0.28       -0.18      3.23 o
  -9   9   2       84.65       86.81      5.45 o
  -8   9   2      148.36      136.79      5.52 o
  -7   9   2        2.64        3.25      3.04 o
  -6   9   2       10.66       12.85      3.20 o
  -5   9   2        4.70        4.13      4.79 o
  -4   9   2       60.22       59.33      5.26 o
  -3   9   2        4.72        4.99      3.42 o
  -2   9   2        2.69        1.14      3.25 o
  -1   9   2       38.36       37.33      4.62 o
   0   9   2      381.75      359.04     15.40 o
   1   9   2       29.54       23.89      9.65 o
   2   9   2       29.87       14.90      3.83 o
   3   9   2       70.69       61.38      4.20 o
   4   9   2        0.70       -2.34      2.34 o
   5   9   2       14.07       10.35      2.80 o
   6   9   2       14.56       11.64      2.86 o
   7   9   2        1.04       -2.07      2.54 o
   8   9   2       27.26       14.89      3.27 o
   9   9   2       18.90       16.55      3.73 o
  10   9   2        2.37        4.80      3.13 o
  11   9   2       18.26       14.29      3.54 o
  12   9   2        2.15       -3.60      3.60 o
  13   9   2        0.98        0.22      5.37 o
  14   9   2        5.32       -1.76      5.80 o
  15   9   2        1.94       -2.90      6.09 o
  16   9   2       11.43        2.49      9.85 o
 -15  10   2       19.58       27.62      7.37 o
 -14  10   2       24.95       27.08     14.89 o
 -13  10   2        2.77       -1.38      6.48 o
 -12  10   2        5.64        1.11      5.25 o
 -11  10   2        4.23       14.48      5.50 o
 -10  10   2       68.76       79.84      5.81 o
  -9  10   2        8.28        7.45      3.76 o
  -8  10   2        3.38       -0.81      4.00 o
  -7  10   2       20.95       18.30      3.89 o
  -6  10   2        0.26        0.56      3.27 o
  -5  10   2      215.73      224.33      8.09 o
  -4  10   2        6.61        1.20      4.11 o
  -3  10   2      121.01      121.85      9.00 o
  -2  10   2        4.66        3.92      4.39 o
  -1  10   2       14.24       26.93      4.61 o
   0  10   2       54.03       62.35      7.36 o
   1  10   2       47.76       50.32      5.24 o
   2  10   2       36.85       33.72      3.88 o
   3  10   2        0.21       -2.88      2.88 o
   4  10   2      293.24      300.25      9.15 o
   5  10   2       15.47       14.07      3.26 o
   6  10   2        7.13        4.18      2.89 o
   7  10   2       53.92       51.12      4.25 o
   8  10   2       59.84       63.30      6.41 o
   9  10   2      119.80      122.56      6.02 o
  10  10   2       16.59       21.19      4.51 o
  11  10   2        0.71        0.59      5.37 o
  12  10   2       21.50       28.76     12.71 o
  13  10   2        2.01        2.92      5.96 o
  14  10   2       50.70       59.47      8.19 o
 -12  11   2        0.24        3.40      6.07 o
 -11  11   2        8.58       15.20      6.09 o
 -10  11   2        6.55       10.32      5.63 o
  -9  11   2       21.64       25.94      5.97 o
  -8  11   2       13.09       13.91      5.42 o
  -7  11   2        6.42       11.17      5.06 o
  -6  11   2       15.53       21.49      4.04 o
  -5  11   2       10.10        9.83      4.37 o
  -4  11   2        2.13       -0.69      3.87 o
  -3  11   2        1.36        1.48      4.33 o
  -2  11   2       12.44       14.27      4.73 o
  -1  11   2        0.01       -1.47      4.25 o
   0  11   2       21.09       18.37      5.69 o
   1  11   2       49.85       45.27      6.43 o
   2  11   2       14.76       24.71      6.20 o
   3  11   2        4.84       -5.13      7.08 o
   4  11   2        2.54        0.46      7.13 o
   5  11   2        8.49        7.02      4.76 o
   6  11   2        1.29       -4.52      4.52 o
   7  11   2        8.24        3.13      6.82 o
   8  11   2       38.67       42.03      8.12 o
   9  11   2        3.13        2.30      5.44 o
  10  11   2        5.57        4.34      5.77 o
  11  11   2        1.14        0.76      5.75 o
  -9  12   2        4.21       -1.91      5.41 o
  -8  12   2        1.80       -5.22      5.22 o
  -7  12   2        0.17       -1.06      4.92 o
  -6  12   2        0.00       -7.24      7.36 o
  -5  12   2        0.12        3.29      4.97 o
  -4  12   2       24.44       26.83      6.77 o
  -3  12   2        2.74        0.25      4.83 o
  -2  12   2       29.65       28.67      8.55 o
  -1  12   2       59.35       58.62      8.35 o
   0  12   2       11.69        6.17      4.92 o
   1  12   2       17.09       38.75      6.00 o
   2  12   2        1.80        2.58     11.47 o
   3  12   2       24.51       21.86      7.93 o
   4  12   2       12.90        4.55      4.98 o
   5  12   2       22.05       21.79      6.91 o
   6  12   2       41.12       49.76      6.83 o
   7  12   2        6.00        1.31      6.60 o
 -24   1   3       25.66       16.15     16.11 o
 -23   1   3       40.21       45.05      6.58 o
 -22   1   3        2.78        0.81      4.16 o
 -21   1   3      337.69      337.95      8.52 o
 -20   1   3      584.05      596.61     11.46 o
 -19   1   3       21.74       19.43      3.11 o
 -18   1   3      507.63      484.47      9.31 o
 -17   1   3       82.72       76.50      3.80 o
 -16   1   3     1290.62     1255.77     16.10 o
 -15   1   3      396.95      332.08      6.23 o
 -14   1   3     1812.43     1721.53     20.35 o
 -13   1   3     3721.12     3322.09     36.47 o
 -12   1   3      449.86      473.14      7.07 o
 -11   1   3     4174.01     4077.00     43.69 o
 -10   1   3     2247.45     2318.06     25.50 o
  -9   1   3        0.27       11.38      1.13 o
  -8   1   3      580.15      491.61      5.76 o
  -7   1   3     3266.50     3620.05     33.37 o
  -6   1   3      533.46      492.95      5.33 o
  -5   1   3     1848.44     1876.33     16.57 o
  -4   1   3     2455.33     2458.66     21.25 o
  -3   1   3     2174.80     2193.51     21.41 o
  -2   1   3      226.12      216.87      2.40 o
  -1   1   3    63400.07    53446.18    827.68 o
   0   1   3      776.03      781.86      5.80 o
   1   1   3     4410.60     4294.54     30.93 o
   2   1   3     1211.34     1123.97      9.54 o
   3   1   3     2774.98     2932.80     23.98 o
   4   1   3      749.74      888.63      9.40 o
   5   1   3     1120.92     1283.32     11.74 o
   6   1   3     1239.61     1150.74     11.35 o
   7   1   3      807.52      881.75     10.44 o
   8   1   3      198.21      217.08      3.91 o
   9   1   3      406.18      400.37      6.81 o
  10   1   3      649.29      671.10      8.94 o
  11   1   3      201.96      180.92      3.95 o
  12   1   3      182.78      172.01      3.92 o
  13   1   3       60.49       53.66      2.29 o
  14   1   3      262.68      257.80      5.60 o
  15   1   3      130.39      126.56      5.26 o
  16   1   3        4.24        5.05      2.70 o
  17   1   3       26.53       22.11      3.65 o
  18   1   3        8.33       16.83      4.49 o
  19   1   3      123.54      117.10      7.12 o
  20   1   3       63.13       67.42      9.29 o
  21   1   3        9.61       23.04     10.22 o
  22   1   3        4.81        1.23      7.10 o
 -24   2   3        0.19        5.60      7.70 o
 -23   2   3        0.74        1.09      7.24 o
 -22   2   3       39.06       39.57      7.36 o
 -21   2   3      196.12      232.99      9.38 o
 -20   2   3       35.97       36.36      3.99 o
 -19   2   3       56.24       56.45      4.30 o
 -18   2   3       58.89       49.88      3.52 o
 -17   2   3       99.58       99.42      4.14 o
 -16   2   3        4.30        1.40      2.21 o
 -15   2   3      118.70       96.12      5.26 o
 -14   2   3      114.42      101.67      3.75 o
 -13   2   3      588.55      496.53      7.58 o
 -12   2   3       24.57       23.24      1.87 o
 -11   2   3      468.48      461.65      6.86 o
 -10   2   3       51.83       42.39      1.90 o
  -9   2   3      580.50      541.37      7.17 o
  -8   2   3       18.85       24.43      2.19 o
  -7   2   3     1626.94     1606.13     15.23 o
  -6   2   3      849.06      877.21      9.20 o
  -5   2   3      433.29      491.23      5.53 o
  -4   2   3      146.09      115.16      4.15 o
  -3   2   3       42.93       58.71      1.89 o
  -2   2   3      136.59      104.33      3.71 o
  -1   2   3    51955.67    48011.27    562.15 o
   0   2   3     1615.31     1731.92     16.59 o
   1   2   3      970.22     1003.79      8.74 o
   2   2   3      311.77      299.76      2.67 o
   3   2   3       47.60       48.88      1.03 o
   4   2   3     2228.16     2302.98     19.14 o
   5   2   3        0.10       -0.05      0.66 o
   6   2   3        8.44        5.25      0.83 o
   7   2   3     2079.08     2131.27     21.42 o
   8   2   3      248.43      251.85      3.89 o
   9   2   3      173.62      159.93      3.22 o
  10   2   3      255.49      245.24      4.15 o
  11   2   3      458.80      426.10      6.07 o
  12   2   3       10.57        6.77      1.39 o
  13   2   3        9.15        4.92      1.40 o
  14   2   3      306.72      282.44      5.77 o
  15   2   3      128.77      144.11      4.37 o
  16   2   3       34.68       32.41      2.87 o
  17   2   3      103.84      109.70      4.27 o
  18   2   3       94.87      109.23      4.93 o
  19   2   3       16.93       12.62      3.69 o
  20   2   3       21.68       23.47      5.92 o
  21   2   3       17.88       30.10      6.33 o
  22   2   3       16.41       11.56      9.94 o
 -24   3   3      141.74      161.87     16.31 o
 -23   3   3       33.65       30.28      7.57 o
 -22   3   3        5.11        3.58      6.62 o
 -21   3   3      126.65      132.42      9.74 o
 -20   3   3      112.17       99.41      5.61 o
 -19   3   3      339.36      365.42      9.54 o
 -18   3   3      228.82      230.15      6.92 o
 -17   3   3       21.04       22.64      2.83 o
 -16   3   3       65.28       75.89      3.42 o
 -15   3   3       36.99       24.62      1.95 o
 -14   3   3      875.75      846.99     10.30 o
 -13   3   3        0.03       -1.25      1.25 o
 -12   3   3        2.03        2.14      1.23 o
 -11   3   3      392.65      356.61      5.56 o
 -10   3   3     1180.43     1113.58     13.00 o
  -9   3   3     1593.86     1513.39     16.83 o
  -8   3   3      335.71      396.54      4.89 o
  -7   3   3        0.69       -0.62      0.83 o
  -6   3   3     2006.73     2112.77     22.85 o
  -5   3   3     8143.88     8290.22    113.28 o
  -4   3   3      305.43      293.78      3.68 o
  -3   3   3       13.17       19.88      1.26 o
  -2   3   3      809.85      881.26     10.02 o
  -1   3   3     2160.51     2351.85     28.70 o
   0   3   3      753.41      767.33      9.41 o
   1   3   3        0.64        0.31      0.34 o
   2   3   3     1812.48     2123.70     18.81 o
   3   3   3     1001.15     1219.97     11.12 o
   4   3   3      136.97      152.98      1.95 o
   5   3   3     2088.71     2218.65     18.81 o
   6   3   3       84.24       91.36      2.02 o
   7   3   3       24.25       18.40      1.47 o
   8   3   3       21.47       14.04      1.18 o
   9   3   3      265.25      280.23      4.45 o
  10   3   3      927.97      882.54     10.31 o
  11   3   3        8.15       12.55      1.54 o
  12   3   3       52.68       54.69      2.26 o
  13   3   3        6.45       12.70      2.28 o
  14   3   3       69.14       70.57      3.46 o
  15   3   3      161.29      167.43      5.23 o
  16   3   3      140.44      136.33      4.97 o
  17   3   3        2.51       -1.02      2.36 o
  18   3   3       57.76       64.52      3.95 o
  19   3   3        7.67        9.19      3.27 o
  20   3   3        8.95        1.87      5.03 o
  21   3   3       19.22       26.44      6.26 o
 -23   4   3        0.84       -3.74      7.67 o
 -22   4   3       16.32       17.27      7.14 o
 -21   4   3       37.22       38.51     15.32 o
 -20   4   3       59.92       74.65      8.07 o
 -19   4   3        0.80       -1.53      3.81 o
 -18   4   3        2.23        2.69      3.88 o
 -17   4   3        2.44        1.60      2.50 o
 -16   4   3        1.33        0.02      2.29 o
 -15   4   3      136.53      128.79      5.41 o
 -14   4   3       79.80       61.43      2.72 o
 -13   4   3       14.62       16.55      1.80 o
 -12   4   3      323.32      343.40      5.64 o
 -11   4   3      155.57      140.97      3.44 o
 -10   4   3        3.66        3.31      1.70 o
  -9   4   3       78.07       72.91      2.22 o
  -8   4   3      103.03       85.06      2.76 o
  -7   4   3      904.78      990.97     12.76 o
  -6   4   3      107.67       97.39      2.39 o
  -5   4   3       30.53       47.61      1.41 o
  -4   4   3      691.12      803.48      9.57 o
  -3   4   3      675.36      743.35     10.66 o
  -2   4   3      903.81     1042.84     13.83 o
  -1   4   3     2463.88     2821.96     32.94 o
   0   4   3       79.33      114.43      2.02 o
   1   4   3      525.00      552.63      5.38 o
   2   4   3     1169.10     1294.36     12.13 o
   3   4   3      137.64      175.82      2.82 o
   4   4   3      258.04      320.30      4.39 o
   5   4   3      419.40      478.35      5.68 o
   6   4   3      173.99      188.89      3.44 o
   7   4   3      423.81      437.67      5.45 o
   8   4   3      463.55      470.96      7.19 o
   9   4   3      463.27      456.14      6.36 o
  10   4   3       16.80       20.23      1.99 o
  11   4   3      488.38      437.03      7.23 o
  12   4   3       65.53       67.16      3.00 o
  13   4   3       21.95       24.28      2.32 o
  14   4   3        0.13        0.64      1.93 o
  15   4   3        8.38       10.38      2.33 o
  16   4   3        0.24       -2.12      2.17 o
  17   4   3       80.04       89.44      4.44 o
  18   4   3       43.45       47.09      4.21 o
  19   4   3       61.66       66.88      6.79 o
  20   4   3        0.43       -3.78      5.56 o
  21   4   3        1.08        3.16      6.02 o
 -22   5   3        4.78        9.89      7.42 o
 -21   5   3        0.51       -1.58      6.73 o
 -20   5   3        7.01        2.03      5.97 o
 -19   5   3      160.13      171.13      8.39 o
 -18   5   3        3.31        3.98      3.43 o
 -17   5   3      147.64      147.79      8.13 o
 -16   5   3       41.61       36.65      3.70 o
 -15   5   3      321.76      343.99     10.07 o
 -14   5   3      600.69      618.20     11.70 o
 -13   5   3        2.49        3.91      2.34 o
 -12   5   3        1.27       -1.73      2.98 o
 -11   5   3      471.95      472.68      9.04 o
 -10   5   3     3003.80     2884.90     37.83 o
  -9   5   3     1969.94     1893.23     21.31 o
  -8   5   3       63.78       61.01      3.59 o
  -7   5   3       13.27       10.41      1.17 o
  -6   5   3        3.38        5.84      1.22 o
  -5   5   3     2499.48     2531.80     39.49 o
  -4   5   3      128.48      134.01      3.63 o
  -3   5   3       46.83       55.61      1.87 o
  -2   5   3      560.97      577.54      7.77 o
  -1   5   3       40.12       29.19      1.98 o
   0   5   3     4133.07     4385.11     54.33 o
   1   5   3       22.07       23.88      1.80 o
   2   5   3       31.34       32.90      1.22 o
   3   5   3      396.67      361.46      4.54 o
   4   5   3        6.67        7.43      1.04 o
   5   5   3     1170.59     1210.46     13.32 o
   6   5   3      225.30      221.48      4.26 o
   7   5   3      360.61      340.10      5.71 o
   8   5   3      139.41      136.61      3.27 o
   9   5   3        0.63       -1.66      1.66 o
  10   5   3        0.64       -0.22      1.62 o
  11   5   3      478.84      475.51      7.84 o
  12   5   3       24.07       23.97      2.32 o
  13   5   3       47.06       55.44      2.98 o
  14   5   3        1.06       -1.94      2.23 o
  15   5   3        1.05        3.09      2.25 o
  16   5   3       86.14       91.17      5.74 o
  17   5   3        7.05        9.24      4.35 o
  18   5   3       39.60       49.21      7.70 o
  19   5   3        2.40        2.55      5.58 o
  20   5   3       43.25       47.66      7.05 o
 -21   6   3        4.89       13.96      7.33 o
 -20   6   3        0.21       -4.79      5.03 o
 -19   6   3        8.56        1.80      5.78 o
 -18   6   3        0.06       -4.25      4.25 o
 -17   6   3       33.43       28.24      3.96 o
 -16   6   3        6.77        0.18      3.47 o
 -15   6   3      171.38      179.97      7.92 o
 -14   6   3        1.76       -0.63      4.02 o
 -13   6   3        0.46       -0.80      2.94 o
 -12   6   3      444.25      409.32     10.31 o
 -11   6   3       15.09       13.16      2.55 o
 -10   6   3      156.69      152.61      4.44 o
  -9   6   3       22.92       28.79      2.78 o
  -8   6   3      117.67      124.76      3.78 o
  -7   6   3      287.59      284.55      4.77 o
  -6   6   3      419.34      413.50      6.10 o
  -5   6   3       24.16       20.75      1.75 o
  -4   6   3      305.06      310.78      6.95 o
  -3   6   3        6.22        5.59      1.27 o
  -2   6   3      118.21      137.60      3.61 o
  -1   6   3      236.68      250.92      7.69 o
   0   6   3        5.07        4.99      1.25 o
   1   6   3       55.16       42.90      1.58 o
   2   6   3       54.96       57.97      2.65 o
   3   6   3       43.73       49.94      1.68 o
   4   6   3        7.44        5.78      1.20 o
   5   6   3        1.91        2.08      1.39 o
   6   6   3      237.20      246.40      4.81 o
   7   6   3       27.28       28.48      2.09 o
   8   6   3       82.32       83.29      3.42 o
   9   6   3      444.15      428.17      7.16 o
  10   6   3      103.73      109.18      4.30 o
  11   6   3      155.15      155.02      5.05 o
  12   6   3        0.40       -0.08      2.35 o
  13   6   3        0.54        2.01      2.15 o
  14   6   3        5.81        2.61      2.49 o
  15   6   3       65.87       65.16      5.59 o
  16   6   3       20.35       15.44      4.67 o
  17   6   3       36.06       44.90      7.47 o
  18   6   3       25.70       19.70      7.46 o
  19   6   3        4.58        7.23     10.53 o
 -20   7   3       76.25       83.95      7.49 o
 -19   7   3       34.90       31.96      6.21 o
 -18   7   3       22.95       17.27      5.27 o
 -17   7   3        5.41        8.38      4.14 o
 -16   7   3       48.94       49.85      4.48 o
 -15   7   3      196.00      189.72      6.85 o
 -14   7   3       17.33       21.27      3.31 o
 -13   7   3        2.32        2.83      2.54 o
 -12   7   3       32.08       31.23      3.31 o
 -11   7   3      103.19      108.54      4.76 o
 -10   7   3      371.38      357.18     11.80 o
  -9   7   3      683.46      653.20     11.94 o
  -8   7   3        8.33        3.56      2.29 o
  -7   7   3      115.83      121.18      4.81 o
  -6   7   3      609.06      592.32     10.66 o
  -5   7   3      858.90      872.95     16.15 o
  -4   7   3       66.85       65.68      6.63 o
  -3   7   3       51.56       57.11      6.88 o
  -2   7   3        2.45       -1.37      2.16 o
  -1   7   3        8.36       10.07      2.15 o
   0   7   3      192.28      181.08      5.20 o
   1   7   3       30.16       31.65      2.38 o
   2   7   3        5.76        7.58      1.54 o
   3   7   3      457.12      451.41      7.85 o
   4   7   3      112.34      100.20      3.20 o
   5   7   3       34.43       40.35      2.55 o
   6   7   3        0.02        0.48      1.77 o
   7   7   3       17.93       18.78      2.56 o
   8   7   3       17.48       18.43      2.35 o
   9   7   3       22.28       19.17      2.85 o
  10   7   3        7.11        2.56      2.53 o
  11   7   3       37.21       32.91      3.46 o
  12   7   3       12.75       12.97      3.12 o
  13   7   3       12.72        9.90      3.31 o
  14   7   3       65.85       86.95      5.96 o
  15   7   3       16.70       13.38      4.39 o
  16   7   3       36.58       32.38     12.46 o
  17   7   3       21.60       16.85      7.23 o
  18   7   3       24.31       20.63      7.76 o
 -19   8   3       21.92       23.46      6.16 o
 -18   8   3       12.27       13.90      5.48 o
 -17   8   3        6.99        2.14     12.09 o
 -16   8   3        1.46        0.72      4.22 o
 -15   8   3       19.58       21.90      4.52 o
 -14   8   3       25.49       24.86      3.76 o
 -13   8   3        8.79        3.87      2.94 o
 -12   8   3        1.28       -2.62      2.62 o
 -11   8   3      158.09      150.43      5.78 o
 -10   8   3       21.08       22.68      3.11 o
  -9   8   3      276.06      270.24      7.28 o
  -8   8   3        1.03        1.34      2.37 o
  -7   8   3      126.58      119.13      4.80 o
  -6   8   3        1.25       -2.22      2.22 o
  -5   8   3       60.26       53.89      3.82 o
  -4   8   3        3.60        0.80      2.43 o
  -3   8   3        1.69        2.49      3.05 o
  -2   8   3       54.80       47.26      4.34 o
  -1   8   3      385.85      356.56     12.40 o
   0   8   3        4.56        1.68      2.88 o
   1   8   3      132.74      139.30      6.45 o
   2   8   3       40.03       37.49      4.41 o
   3   8   3       39.79       38.89      2.96 o
   4   8   3        0.58        0.73      2.12 o
   5   8   3       54.63       52.81      3.36 o
   6   8   3       44.96       50.76      3.52 o
   7   8   3      346.74      334.39      8.12 o
   8   8   3        0.91       -2.15      2.50 o
   9   8   3        2.99       -0.21      2.54 o
  10   8   3      154.63      177.07      6.52 o
  11   8   3       49.87       47.12      4.22 o
  12   8   3        6.80        5.34      3.19 o
  13   8   3        9.41       13.46      4.48 o
  14   8   3        0.00        4.84      6.32 o
  15   8   3        0.70        6.07      5.95 o
  16   8   3        0.34        1.21      6.28 o
  17   8   3       18.65       13.12      9.94 o
 -17   9   3        0.37       -6.16      6.16 o
 -16   9   3       67.52       77.33      8.57 o
 -15   9   3       76.75       66.44      7.86 o
 -14   9   3       28.55       31.35      6.28 o
 -13   9   3       98.06       93.06      7.80 o
 -12   9   3        0.12       -3.74      3.74 o
 -11   9   3      166.31      165.36      7.36 o
 -10   9   3       75.93       78.71      5.36 o
  -9   9   3       99.44       98.13      5.62 o
  -8   9   3        0.65       -1.67      4.32 o
  -7   9   3      137.73      124.20      5.95 o
  -6   9   3      105.10      116.50      5.74 o
  -5   9   3        0.01       -3.00      3.48 o
  -4   9   3      224.33      206.56      8.54 o
  -3   9   3       34.96       33.12      4.37 o
  -2   9   3      145.26      149.03      8.80 o
  -1   9   3      210.51      210.37     24.49 o
   0   9   3       24.59       15.93      3.73 o
   1   9   3       27.28       23.96      3.98 o
   2   9   3       88.24       99.26      5.05 o
   3   9   3      129.56      117.84      5.40 o
   4   9   3        4.16       -0.41      3.09 o
   5   9   3      211.03      201.32      6.36 o
   6   9   3       80.67       85.73      4.85 o
   7   9   3        0.02        0.18      2.59 o
   8   9   3       48.42       55.56      4.21 o
   9   9   3        0.48        0.58      2.85 o
  10   9   3      104.83      119.80      5.77 o
  11   9   3        7.88        3.46      3.56 o
  12   9   3        3.19       -3.69      3.69 o
  13   9   3       28.65       25.72      6.49 o
  14   9   3       76.87       84.01      8.58 o
  15   9   3        0.03        2.54      6.05 o
 -15  10   3        0.20       -2.98      6.37 o
 -14  10   3        4.17        3.74      6.07 o
 -13  10   3        0.08        3.11      5.86 o
 -12  10   3        4.16       -0.28      5.24 o
 -11  10   3        9.92        3.40      5.02 o
 -10  10   3       14.76       17.18      5.26 o
  -9  10   3        6.67        2.96      5.44 o
  -8  10   3        0.89        4.79      4.08 o
  -7  10   3       30.59       30.66      4.08 o
  -6  10   3       10.49        7.44      3.39 o
  -5  10   3       15.10       11.29      4.24 o
  -4  10   3       55.46       57.86      9.06 o
  -3  10   3        0.67       -2.70      3.60 o
  -2  10   3        2.53        1.23      3.82 o
  -1  10   3        2.08        3.36      3.49 o
   0  10   3        1.37        4.43      3.61 o
   1  10   3        0.08        0.08      2.69 o
   2  10   3       32.05       42.29      3.99 o
   3  10   3       17.51       11.59      6.64 o
   4  10   3       65.34       82.91      6.00 o
   5  10   3       14.71       17.87      3.23 o
   6  10   3        3.72        0.00      2.85 o
   7  10   3       21.90       17.65      4.19 o
   8  10   3        1.36       -0.44      3.86 o
   9  10   3        6.15        1.26      4.81 o
  10  10   3       13.96        9.54      6.60 o
  11  10   3        0.00        4.09      6.11 o
  12  10   3        9.07       11.40      5.85 o
  13  10   3        0.01       -5.70      5.70 o
 -13  11   3       13.02        7.79      6.29 o
 -12  11   3        0.80       -6.57      6.57 o
 -11  11   3       20.85       12.11     10.79 o
 -10  11   3        6.26        4.79      5.31 o
  -9  11   3        2.65        2.05      5.09 o
  -8  11   3        0.24        0.62      4.78 o
  -7  11   3       22.57       18.42      5.52 o
  -6  11   3        0.02        1.12      4.37 o
  -5  11   3        0.18       -1.17      3.36 o
  -4  11   3       46.53       47.18      5.74 o
  -3  11   3        5.59        1.46      4.13 o
  -2  11   3       88.12       79.47      6.43 o
  -1  11   3       42.57       43.55      5.46 o
   0  11   3       16.37       17.47      4.51 o
   1  11   3       55.03       61.16      6.17 o
   2  11   3        2.20        3.23      4.13 o
   3  11   3       23.14       12.80      4.63 o
   4  11   3        3.10       11.31      4.33 o
   5  11   3        6.16        5.54      5.46 o
   6  11   3       14.34        6.18      6.79 o
   7  11   3        0.33       -4.73      4.73 o
   8  11   3        2.14        7.73      5.16 o
   9  11   3        3.57       -3.68      5.10 o
  10  11   3       12.37       12.93      5.85 o
  11  11   3        0.17        3.98      5.97 o
  -9  12   3        2.41        4.03      5.46 o
  -8  12   3        1.52        6.69      5.35 o
  -7  12   3       31.06       37.32      6.43 o
  -6  12   3        2.94       -4.73      4.73 o
  -5  12   3        0.00        1.22      4.76 o
  -4  12   3       14.87       13.12      5.16 o
  -3  12   3        1.01       -0.86      4.92 o
  -2  12   3        5.96       14.69      5.06 o
  -1  12   3       14.65       22.79      5.20 o
   0  12   3       10.53       13.70      5.94 o
   1  12   3        5.65        5.28      4.73 o
   2  12   3        9.91       15.82      6.62 o
   3  12   3        1.72        4.23      4.70 o
   4  12   3        9.42       12.20      5.16 o
   5  12   3        2.48       -3.34      4.72 o
   6  12   3        1.12       -4.69      4.69 o
   7  12   3        9.76        9.27     13.16 o
 -24   0   4       89.68      101.40     13.14 o
 -23   0   4       36.36       39.63      7.48 o
 -22   0   4       36.85       30.32      6.41 o
 -21   0   4       65.97       80.40      6.12 o
 -20   0   4        1.04       -2.90      3.79 o
 -19   0   4      129.36      129.41      6.55 o
 -18   0   4      204.46      197.44      7.66 o
 -17   0   4       67.69       71.08      6.09 o
 -16   0   4        0.38       -2.18      2.61 o
 -15   0   4      278.05      282.53      9.25 o
 -14   0   4     1268.26     1151.91     17.22 o
 -13   0   4       40.52       46.64      4.61 o
 -12   0   4     1516.73     1558.51     22.78 o
 -11   0   4      681.43      643.16     10.18 o
 -10   0   4     1633.33     1614.62     22.34 o
  -9   0   4     1378.37     1392.96     19.32 o
  -8   0   4     9021.08    10358.70    119.35 o
  -7   0   4      213.82      222.23      3.72 o
  -6   0   4     2220.56     2215.35     26.26 o
  -5   0   4      985.09     1016.34     11.50 o
  -4   0   4      297.13      376.42      5.15 o
  -3   0   4      674.98      664.77      8.18 o
  -2   0   4     2357.33     2873.89     31.59 o
  -1   0   4    14913.03    14562.17    155.54 o
   0   0   4     1841.90     1751.28     18.84 o
   1   0   4      124.20      107.50      2.38 o
   2   0   4     2532.47     2593.04     39.32 o
   3   0   4        9.21        8.34      0.99 o
   4   0   4     7640.41     7514.24    110.03 o
   5   0   4    10379.15    10632.84    155.23 o
   6   0   4        5.99       30.27      2.52 o
   7   0   4       57.42       46.86      3.28 o
   8   0   4      972.55      970.41     20.02 o
   9   0   4     6031.70     5907.02    106.13 o
  10   0   4       60.89       34.75      3.72 o
  11   0   4     4625.90     4274.80     64.08 o
  12   0   4      112.83       99.23      4.72 o
  13   0   4      499.15      496.37     11.11 o
  14   0   4     1460.03     1365.17     23.81 o
  15   0   4      471.27      410.33     12.63 o
  16   0   4      244.36      244.60     10.19 o
  17   0   4        4.75        6.22      4.60 o
  18   0   4      206.96      181.58     15.06 o
  19   0   4       11.20        8.78      8.44 o
  20   0   4       17.34       16.53      9.17 o
  21   0   4      120.17      172.12     15.40 o
  22   0   4        2.68        3.91     10.87 o
 -24   1   4       10.67        5.86      5.70 o
 -23   1   4        5.22       -0.67      5.18 o
 -22   1   4       49.77       46.88      5.05 o
 -21   1   4        0.89        5.67      3.40 o
 -20   1   4       37.76       37.59      3.97 o
 -19   1   4        1.90        0.62      2.63 o
 -18   1   4      160.92      170.24      5.62 o
 -17   1   4       40.50       33.16      2.67 o
 -16   1   4       47.90       44.20      2.81 o
 -15   1   4       69.65       67.73      2.94 o
 -14   1   4      187.71      151.65      3.60 o
 -13   1   4      188.37      186.93      4.37 o
 -12   1   4       29.26       38.84      2.17 o
 -11   1   4       40.21       44.61      2.05 o
 -10   1   4      171.84      160.71      3.07 o
  -9   1   4       10.49       14.39      1.00 o
  -8   1   4      143.20      157.97      2.58 o
  -7   1   4     1699.75     1753.69     15.03 o
  -6   1   4     1037.61     1164.98     10.17 o
  -5   1   4      122.97      102.99      1.68 o
  -4   1   4        2.37        4.37      0.37 o
  -3   1   4     6582.42     7004.58     56.36 o
  -2   1   4     5361.06     5763.24     48.65 o
  -1   1   4        0.42        0.08      0.53 o
   0   1   4     1411.99     1555.83     12.02 o
   1   1   4        3.22        7.45      0.45 o
   2   1   4       54.83       40.36      0.99 o
   3   1   4     1501.83     1703.26     15.15 o
   4   1   4     2049.02     2084.58     18.47 o
   5   1   4      362.59      363.52      4.39 o
   6   1   4      112.66       90.09      3.20 o
   7   1   4        0.99       -0.48      0.92 o
   8   1   4      655.36      643.82      7.73 o
   9   1   4        0.05       -0.31      1.26 o
  10   1   4        1.06       -1.12      1.22 o
  11   1   4        3.22       -0.17      1.55 o
  12   1   4        0.55       -1.41      1.41 o
  13   1   4        9.20       10.97      1.97 o
  14   1   4      129.39      131.66      4.62 o
  15   1   4       10.11        5.67      2.59 o
  16   1   4       41.70       41.59      3.44 o
  17   1   4       46.09       48.13      5.10 o
  18   1   4        3.40        2.05      4.95 o
  19   1   4       30.87       21.84      5.32 o
  20   1   4       14.20        8.86      6.26 o
  21   1   4        0.14        6.23      6.70 o
  22   1   4        1.66        1.54      7.33 o
 -24   2   4       54.18       66.27      9.03 o
 -23   2   4       60.20       68.10     16.45 o
 -22   2   4        0.77        0.16      4.79 o
 -21   2   4       17.93       14.70      5.10 o
 -20   2   4      139.18      158.25      5.96 o
 -19   2   4       27.97       26.44      3.34 o
 -18   2   4        2.54        3.62      2.60 o
 -17   2   4       62.66       63.48      3.50 o
 -16   2   4        4.85        2.64      2.25 o
 -15   2   4      200.19      178.55      4.99 o
 -14   2   4      194.99      183.98      5.00 o
 -13   2   4      546.54      529.29      8.67 o
 -12   2   4       52.04       40.45      2.79 o
 -11   2   4      221.33      217.00      5.97 o
 -10   2   4       55.64       63.58      2.23 o
  -9   2   4        5.00        1.45      1.13 o
  -8   2   4     1615.70     1840.98     18.75 o
  -7   2   4      110.35      112.26      1.68 o
  -6   2   4     4223.59     4575.24     44.21 o
  -5   2   4     3886.58     4217.42     36.00 o
  -4   2   4     1556.52     1698.74     16.88 o
  -3   2   4     1605.32     1673.99     17.71 o
  -2   2   4     1957.62     2222.90     23.95 o
  -1   2   4     2098.39     2028.86     17.29 o
   0   2   4     1905.33     1821.26     15.45 o
   1   2   4     2604.83     2572.07     18.82 o
   2   2   4        3.51        1.80      0.45 o
   3   2   4     3349.70     3549.64     29.27 o
   4   2   4     2509.83     2420.35     20.18 o
   5   2   4     5200.53     5295.62     45.53 o
   6   2   4       18.75       38.64      1.34 o
   7   2   4      102.26       95.00      2.19 o
   8   2   4      114.44      109.41      2.61 o
   9   2   4     1671.96     1627.41     17.18 o
  10   2   4     1357.96     1280.80     14.09 o
  11   2   4     1646.43     1600.41     17.25 o
  12   2   4       18.65       13.26      1.61 o
  13   2   4       70.61       74.08      2.66 o
  14   2   4      223.88      231.66      5.32 o
  15   2   4      350.65      366.94      7.77 o
  16   2   4       60.71       60.41      4.12 o
  17   2   4        6.34        5.81      2.83 o
  18   2   4      302.27      336.14      9.08 o
  19   2   4       33.19       30.98      4.27 o
  20   2   4       50.06       53.58      6.47 o
  21   2   4        4.16       13.93      6.89 o
 -24   3   4        0.01       -6.20      7.38 o
 -23   3   4        5.18        5.53      7.07 o
 -22   3   4       55.42       51.18     12.80 o
 -21   3   4       10.72        7.68     10.98 o
 -20   3   4       77.68       75.56      5.24 o
 -19   3   4       28.06       22.02      3.70 o
 -18   3   4      138.68      125.57      5.46 o
 -17   3   4        0.03        0.07      2.32 o
 -16   3   4        4.01        6.38      2.43 o
 -15   3   4       70.22       65.32      3.16 o
 -14   3   4        4.12        6.54      1.64 o
 -13   3   4      322.19      309.25      4.91 o
 -12   3   4      297.39      303.49      4.73 o
 -11   3   4     1101.45     1075.98     11.83 o
 -10   3   4      106.21      103.70      2.68 o
  -9   3   4     1017.22     1006.46     11.68 o
  -8   3   4     1271.04     1416.62     16.09 o
  -7   3   4       33.99       49.83      1.73 o
  -6   3   4       56.09       48.55      1.83 o
  -5   3   4      124.88      114.68      2.10 o
  -4   3   4       48.35       68.14      1.96 o
  -3   3   4     2546.97     2972.00     31.83 o
  -2   3   4     1347.32     1531.66     19.28 o
  -1   3   4     2608.96     2910.02     34.66 o
   0   3   4      385.31      398.98      5.13 o
   1   3   4      446.79      468.62      4.85 o
   2   3   4      939.87     1056.94      8.55 o
   3   3   4     1458.98     1522.14     13.20 o
   4   3   4      104.71      126.12      1.86 o
   5   3   4       26.52       24.32      1.17 o
   6   3   4      421.15      436.52      5.32 o
   7   3   4      461.57      477.52      5.82 o
   8   3   4      286.40      273.83      4.09 o
   9   3   4     1046.77     1012.18     10.87 o
  10   3   4      276.41      263.48      4.26 o
  11   3   4        0.22       -1.17      1.17 o
  12   3   4      184.13      175.13      4.19 o
  13   3   4      145.58      134.90      4.50 o
  14   3   4       73.33       68.06      3.50 o
  15   3   4        0.90        2.12      2.26 o
  16   3   4       19.20       11.17      3.22 o
  17   3   4       64.92       65.47      3.81 o
  18   3   4       20.68       21.47      3.37 o
  19   3   4        4.09        7.14      3.43 o
  20   3   4       13.54       11.37      4.96 o
  21   3   4       11.23        9.43      5.97 o
 -23   4   4        1.10       -6.65      6.65 o
 -22   4   4        0.38        0.53      6.84 o
 -21   4   4        0.08        0.79      6.03 o
 -20   4   4      180.00      166.67     10.20 o
 -19   4   4        0.87       -1.76      4.90 o
 -18   4   4        2.92        2.72      3.06 o
 -17   4   4       93.10       94.97      5.03 o
 -16   4   4      285.62      261.18      6.53 o
 -15   4   4       24.95       19.47      2.74 o
 -14   4   4      547.61      542.62      9.39 o
 -13   4   4       10.53        6.93      1.45 o
 -12   4   4       50.50       43.99      2.03 o
 -11   4   4       23.42       15.28      1.97 o
 -10   4   4      189.07      192.49      4.43 o
  -9   4   4      621.07      537.66      8.12 o
  -8   4   4      491.73      469.72      7.09 o
  -7   4   4       40.31       38.61      1.99 o
  -6   4   4       97.63      113.17      2.82 o
  -5   4   4      559.18      512.59      6.81 o
  -4   4   4      978.76      954.57     11.16 o
  -3   4   4      304.66      290.95      4.07 o
  -2   4   4     7018.07     7847.46     83.89 o
  -1   4   4     1241.43     1319.60     19.16 o
   0   4   4      503.09      453.56      6.45 o
   1   4   4     1038.31      936.49     10.11 o
   2   4   4      200.97      192.93      4.02 o
   3   4   4        0.82       -0.52      0.76 o
   4   4   4       32.91       61.77      1.62 o
   5   4   4     4508.73     4496.34     46.58 o
   6   4   4     1279.78     1253.59     12.72 o
   7   4   4      309.70      298.24      5.42 o
   8   4   4      620.48      591.06      8.39 o
   9   4   4      308.59      301.16      5.51 o
  10   4   4     1272.06     1196.43     15.04 o
  11   4   4       73.89       48.81      2.67 o
  12   4   4       70.83       69.81      3.06 o
  13   4   4       25.08       24.83      2.34 o
  14   4   4      277.13      279.47      6.20 o
  15   4   4      778.13      825.48     12.40 o
  16   4   4       45.58       50.10      3.45 o
  17   4   4        0.50        1.33      2.66 o
  18   4   4       28.49       29.64      4.11 o
  19   4   4       83.77       95.50      7.53 o
  20   4   4       67.86       80.92      7.43 o
 -22   5   4        3.73        2.70      6.83 o
 -21   5   4       13.79       18.24      7.04 o
 -20   5   4        1.30        5.67      6.13 o
 -19   5   4        0.03       -2.34      5.97 o
 -18   5   4        2.75        3.41      3.78 o
 -17   5   4        7.03        2.79      2.90 o
 -16   5   4        6.54        4.73      2.85 o
 -15   5   4        3.18        2.79      2.40 o
 -14   5   4        0.50       10.06      3.96 o
 -13   5   4       97.05       81.35      3.96 o
 -12   5   4        3.08        3.03      2.93 o
 -11   5   4       25.83       29.01      2.75 o
 -10   5   4       81.52       81.44      3.84 o
  -9   5   4      421.78      401.89      7.83 o
  -8   5   4      696.77      705.77     12.56 o
  -7   5   4        1.57        2.23      2.13 o
  -6   5   4        2.04        0.68      1.00 o
  -5   5   4      391.95      358.71      7.19 o
  -4   5   4      118.10      137.51      3.75 o
  -3   5   4       12.45        7.85      0.96 o
  -2   5   4      449.55      473.22      7.23 o
  -1   5   4       22.08       11.17      0.95 o
   0   5   4      171.04      161.99      2.87 o
   1   5   4       27.17       31.76      1.26 o
   2   5   4       58.39       45.65      2.13 o
   3   5   4       33.02       37.78      1.34 o
   4   5   4       45.59       52.58      1.86 o
   5   5   4       83.74      102.17      3.15 o
   6   5   4      269.41      269.07      4.93 o
   7   5   4       37.56       38.40      2.26 o
   8   5   4       27.72       28.92      2.07 o
   9   5   4       47.02       41.16      2.45 o
  10   5   4       53.94       53.95      3.06 o
  11   5   4       41.40       41.85      2.62 o
  12   5   4       23.59       23.04      2.33 o
  13   5   4       24.74       24.89      2.84 o
  14   5   4       18.74       17.22      2.57 o
  15   5   4        5.22        2.71      2.40 o
  16   5   4        0.06       -2.22      2.76 o
  17   5   4       12.59       15.46      4.84 o
  18   5   4        4.67        9.34      6.70 o
  19   5   4       14.31       16.83      7.42 o
  20   5   4        7.32       12.80      6.32 o
 -22   6   4       14.60       11.03     10.39 o
 -21   6   4        0.10       -5.07      8.63 o
 -20   6   4       83.46       84.63      8.78 o
 -19   6   4        4.12        6.46      4.92 o
 -18   6   4        2.13        3.13      7.90 o
 -17   6   4        9.48        9.45      3.51 o
 -16   6   4      280.69      295.66      8.25 o
 -15   6   4        0.82       -0.08      3.28 o
 -14   6   4      276.10      243.68      8.28 o
 -13   6   4       22.77       24.27      3.56 o
 -12   6   4       13.97        9.26      3.03 o
 -11   6   4        1.71        3.39      2.36 o
 -10   6   4      151.33      140.80      4.27 o
  -9   6   4      227.34      220.75      5.11 o
  -8   6   4       81.21       72.21      2.92 o
  -7   6   4        4.16        2.59      1.82 o
  -6   6   4       17.22       16.68      1.61 o
  -5   6   4      265.37      243.26      4.62 o
  -4   6   4      705.98      746.08     10.09 o
  -3   6   4       39.18       30.17      1.64 o
  -2   6   4     1778.76     1885.38     25.01 o
  -1   6   4      527.16      555.24      8.47 o
   0   6   4      535.91      503.21      7.35 o
   1   6   4      876.61      856.61     10.08 o
   2   6   4        0.13       -0.73      0.73 o
   3   6   4       91.04      106.04      2.57 o
   4   6   4      204.45      192.56      3.66 o
   5   6   4     1178.44     1175.50     14.62 o
   6   6   4     1187.38     1182.50     14.83 o
   7   6   4        2.53        1.49      1.57 o
   8   6   4      159.90      160.68      4.18 o
   9   6   4      335.86      351.64      7.33 o
  10   6   4      248.63      244.21      6.10 o
  11   6   4       90.12       77.88      3.80 o
  12   6   4       25.44       29.11      2.62 o
  13   6   4       21.70       22.81      2.95 o
  14   6   4      141.88      147.60      5.51 o
  15   6   4      195.17      199.76      7.12 o
  16   6   4       28.16       27.05      7.76 o
  17   6   4        5.70        5.82      6.75 o
  18   6   4       16.93       22.52      7.79 o
  19   6   4      136.72      164.82     11.56 o
 -20   7   4       67.20       59.67     11.52 o
 -19   7   4        4.96        2.85      5.52 o
 -18   7   4        2.09        0.45      4.46 o
 -17   7   4       15.22        5.17      3.69 o
 -16   7   4       13.53       20.71      3.64 o
 -15   7   4       55.12       56.69      4.37 o
 -14   7   4        0.01        0.87      2.70 o
 -13   7   4       41.20       32.19      3.39 o
 -12   7   4       13.00       12.33      2.75 o
 -11   7   4      184.31      177.50      5.89 o
 -10   7   4        4.07        9.52      2.71 o
  -9   7   4        2.45        2.10      2.26 o
  -8   7   4      611.20      593.38     11.03 o
  -7   7   4       14.67        9.21      2.18 o
  -6   7   4       19.39       14.93      3.12 o
  -5   7   4      912.08      909.57     14.12 o
  -4   7   4      104.80       94.69      3.79 o
  -3   7   4      295.01      310.47      9.77 o
  -2   7   4      158.41      172.35     12.48 o
  -1   7   4      119.05      116.00      5.17 o
   0   7   4      393.86      404.20     15.37 o
   1   7   4       52.45       50.15      3.34 o
   2   7   4       36.94       30.82      2.14 o
   3   7   4      167.59      162.76      4.23 o
   4   7   4       15.88       12.70      1.88 o
   5   7   4        0.41        1.04      1.71 o
   6   7   4       17.92       19.67      2.55 o
   7   7   4        4.16        1.08      2.71 o
   8   7   4        5.74        1.72      2.51 o
   9   7   4        6.53        4.45      2.63 o
  10   7   4      111.24       96.59      4.75 o
  11   7   4       35.30       27.24      3.41 o
  12   7   4        3.00        0.58      2.70 o
  13   7   4        4.12        4.12      3.16 o
  14   7   4       56.94       45.27      5.23 o
  15   7   4        0.88       -2.89      4.07 o
  16   7   4       17.76       20.82      7.62 o
  17   7   4       53.13       59.02      8.61 o
  18   7   4        0.03       -4.85      7.81 o
 -19   8   4        2.76        2.10      5.26 o
 -18   8   4        0.23       -1.36      4.91 o
 -17   8   4       34.61       35.88      7.81 o
 -16   8   4       32.53       35.31      6.54 o
 -15   8   4        0.67        5.50      5.19 o
 -14   8   4        7.39       10.89      3.87 o
 -13   8   4        6.27        5.58      3.02 o
 -12   8   4        1.70        1.39      2.67 o
 -11   8   4       59.81       59.56      4.03 o
 -10   8   4        1.51       -0.06      2.51 o
  -9   8   4       20.46       23.75      3.17 o
  -8   8   4       40.86       37.50      3.14 o
  -7   8   4        6.18        2.31      2.27 o
  -6   8   4       80.20       87.45      4.65 o
  -5   8   4      218.14      213.11      6.57 o
  -4   8   4      193.88      161.56      7.07 o
  -3   8   4      511.92      471.37     12.53 o
  -2   8   4        2.66       -2.52      2.65 o
  -1   8   4      204.38      207.45     11.41 o
   0   8   4      177.08      156.56      6.45 o
   1   8   4      126.25      101.38      4.50 o
   2   8   4      102.45      112.78      4.17 o
   3   8   4        4.14        0.12      1.96 o
   4   8   4      531.04      540.57     10.43 o
   5   8   4      135.32      132.84      4.96 o
   6   8   4      137.66      140.49      5.20 o
   7   8   4       91.28      100.14      4.60 o
   8   8   4      105.96       99.90      4.84 o
   9   8   4      319.33      342.51      9.25 o
  10   8   4       16.20       15.06      3.28 o
  11   8   4       20.90       18.58      3.48 o
  12   8   4       74.92       72.65      9.90 o
  13   8   4       30.10       39.26      5.00 o
  14   8   4       22.59       19.53      4.60 o
  15   8   4       12.58       15.68      6.46 o
  16   8   4        1.98        9.66      6.61 o
 -17   9   4        1.37       -4.37      5.96 o
 -16   9   4        3.19        6.62      6.68 o
 -15   9   4       26.95       21.09      6.35 o
 -14   9   4       12.33       13.15      5.81 o
 -13   9   4       21.13       23.39      5.68 o
 -12   9   4        0.09       -2.21      4.66 o
 -11   9   4        5.59       -2.75      3.75 o
 -10   9   4       67.95       65.74      5.12 o
  -9   9   4        8.52        4.42      3.16 o
  -8   9   4       12.41       12.40      3.30 o
  -7   9   4       51.02       43.90      5.24 o
  -6   9   4       12.10       15.11      3.18 o
  -5   9   4       10.67        3.89      3.42 o
  -4   9   4       42.41       37.12      4.39 o
  -3   9   4       32.67       25.28      3.96 o
  -2   9   4        3.54        3.68      2.96 o
  -1   9   4        9.01        7.65      3.13 o
   0   9   4        0.01       -2.29      2.80 o
   1   9   4        2.09       -0.79      2.22 o
   2   9   4        0.97       -2.06      3.54 o
   3   9   4       28.83       28.31      3.62 o
   4   9   4       80.85       75.23      4.06 o
   5   9   4       38.97       40.21      5.21 o
   6   9   4        5.81        4.53      2.65 o
   7   9   4       28.15       29.40      3.42 o
   8   9   4        7.63        0.97      2.78 o
   9   9   4        0.98       -0.21      2.95 o
  10   9   4        6.17       -0.06      4.57 o
  11   9   4        0.04       -5.24      5.24 o
  12   9   4        0.99       -3.73     11.44 o
  13   9   4       13.34       21.83      6.42 o
  14   9   4        0.01       -5.10      5.91 o
  15   9   4        1.50        0.18      6.19 o
 -15  10   4        5.71        3.95      6.91 o
 -14  10   4        6.54        3.46      5.84 o
 -13  10   4        1.67        6.12      5.61 o
 -12  10   4       44.04       28.77      6.23 o
 -11  10   4        1.06       -2.89      4.67 o
 -10  10   4       12.75       13.16      5.41 o
  -9  10   4        1.32        1.37      3.53 o
  -8  10   4       87.09       80.90      6.00 o
  -7  10   4        4.24        2.67      3.30 o
  -6  10   4       27.95       32.55      3.99 o
  -5  10   4       43.88       43.10      5.12 o
  -4  10   4       18.50       18.85      4.22 o
  -3  10   4       35.41       29.85      6.85 o
  -2  10   4        9.89        7.23      3.69 o
  -1  10   4       60.49       63.49      7.76 o
   0  10   4        6.97        9.43      3.68 o
   1  10   4        3.68       -3.31      3.31 o
   2  10   4       40.49       35.34      8.07 o
   3  10   4       19.82       24.86      5.49 o
   4  10   4      140.94      146.17      7.85 o
   5  10   4       32.15       38.75      5.97 o
   6  10   4       28.30       32.23      4.58 o
   7  10   4        3.95       10.45      4.04 o
   8  10   4       78.92       76.73     12.34 o
   9  10   4      136.54      149.87      9.65 o
  10  10   4       15.89       15.00      5.82 o
  11  10   4       23.78       10.46      5.61 o
  12  10   4       18.01       10.13      6.06 o
  13  10   4       45.19       48.75      7.88 o
 -13  11   4        4.74        0.19      5.94 o
 -12  11   4        2.55        3.77      5.58 o
 -11  11   4        1.27        3.15      5.32 o
 -10  11   4        4.66        1.88      5.12 o
  -9  11   4        0.07        4.96      7.02 o
  -8  11   4       21.55       16.75      5.31 o
  -7  11   4        0.07       -1.39      4.40 o
  -6  11   4       67.22       71.82      6.71 o
  -5  11   4        9.29       13.30      5.35 o
  -4  11   4        8.53        0.13      4.16 o
  -3  11   4        0.10        6.11      4.20 o
  -2  11   4       47.04       54.43      5.83 o
  -1  11   4       40.23       55.23     17.47 o
   0  11   4        1.15       -0.06      3.73 o
   1  11   4        1.53        0.92      3.79 o
   2  11   4        0.05        0.12      4.01 o
   3  11   4       39.08       44.68      6.09 o
   4  11   4        3.48        3.32      4.29 o
   5  11   4        0.83       -0.41      4.81 o
   6  11   4       17.16       25.78      5.37 o
   7  11   4        1.01        2.75      4.68 o
   8  11   4        0.90        1.32      5.32 o
   9  11   4        0.27       -0.66      5.09 o
  10  11   4        0.26        4.28      5.81 o
  -9  12   4       14.65       21.76     10.30 o
  -8  12   4        8.42        9.12      5.22 o
  -7  12   4        2.48       -4.00      4.56 o
  -6  12   4        3.38        1.71      4.74 o
  -5  12   4       22.23       22.28      5.39 o
  -4  12   4        0.68        6.20      4.83 o
  -3  12   4       10.65       14.55      9.17 o
  -2  12   4        3.74       17.04      9.46 o
  -1  12   4        0.40        1.64      8.49 o
   0  12   4        0.70        1.53      8.44 o
   1  12   4       52.13       59.79     11.55 o
   2  12   4        0.20       -5.94      8.72 o
   3  12   4       32.07       10.53      9.79 o
   4  12   4       12.88       22.53     10.59 o
   5  12   4        0.61       -1.42      9.51 o
   6  12   4        1.16       -6.28      9.23 o
 -24   1   5       15.89       12.33      5.79 o
 -23   1   5       58.36       71.69      7.74 o
 -22   1   5       75.76       90.29      7.44 o
 -21   1   5      197.24      201.73      6.85 o
 -20   1   5       58.20       56.08      4.18 o
 -19   1   5      140.63      147.51      5.46 o
 -18   1   5      460.42      470.86      8.39 o
 -17   1   5      111.08      112.23      3.99 o
 -16   1   5      427.79      424.32      7.44 o
 -15   1   5       51.10       45.84      2.57 o
 -14   1   5      647.26      638.61      8.41 o
 -13   1   5     1736.62     1616.49     17.55 o
 -12   1   5      280.82      279.13      4.57 o
 -11   1   5     1847.91     1835.84     19.29 o
 -10   1   5      385.39      339.80      4.83 o
  -9   1   5     1992.42     1921.04     18.52 o
  -8   1   5     2336.13     2451.28     20.75 o
  -7   1   5     2150.21     2223.01     19.78 o
  -6   1   5     5031.19     5176.19     44.63 o
  -5   1   5      989.98      894.31      7.50 o
  -4   1   5     1883.92     1782.29     14.79 o
  -3   1   5     1177.86     1313.88     11.01 o
  -2   1   5       17.78       40.53      1.02 o
  -1   1   5     1266.94     1261.63     13.57 o
   0   1   5     1960.30     1948.76     14.37 o
   1   1   5      630.32      557.16      5.02 o
   2   1   5      413.14      482.51      4.70 o
   3   1   5      331.22      331.92      3.77 o
   4   1   5     2024.19     2227.92     22.56 o
   5   1   5      899.61      922.35      9.50 o
   6   1   5     1171.51     1085.56     12.82 o
   7   1   5      499.86      556.76      8.11 o
   8   1   5      976.17      970.24     11.74 o
   9   1   5        6.69       10.61      1.54 o
  10   1   5     2896.80     2481.99     27.40 o
  11   1   5       20.81       13.80      2.10 o
  12   1   5      126.44       95.97      3.46 o
  13   1   5       19.83       15.20      2.20 o
  14   1   5      350.65      341.18      7.15 o
  15   1   5       35.10       32.77      5.03 o
  16   1   5       13.22       16.44      3.50 o
  17   1   5       88.29       81.28      5.99 o
  18   1   5      148.67      172.76      6.99 o
  19   1   5       12.43       10.83      6.30 o
  20   1   5        4.69        6.55      6.70 o
  21   1   5       23.30       31.73      7.62 o
 -24   2   5       31.06       26.49      8.80 o
 -23   2   5       11.19        7.00      5.51 o
 -22   2   5        3.72        2.44      4.79 o
 -21   2   5       40.24       47.36      4.80 o
 -20   2   5      127.56      160.71      8.27 o
 -19   2   5      107.12      120.74      4.94 o
 -18   2   5        1.27        1.69      2.44 o
 -17   2   5      144.98      147.36      4.94 o
 -16   2   5       74.77       70.32      3.52 o
 -15   2   5      124.84      100.60      3.32 o
 -14   2   5      120.04      103.98      3.94 o
 -13   2   5      290.50      295.18      5.31 o
 -12   2   5      433.76      398.51      5.81 o
 -11   2   5       72.03       75.34      3.49 o
 -10   2   5      134.37      140.62      3.34 o
  -9   2   5     2137.34     2347.00     22.42 o
  -8   2   5       77.09      107.87      2.42 o
  -7   2   5       54.40       63.60      2.14 o
  -6   2   5        2.77        3.90      1.05 o
  -5   2   5     2028.88     2287.25     24.49 o
  -4   2   5      839.12      967.89      9.26 o
  -3   2   5     3762.27     3936.30     38.82 o
  -2   2   5      718.36      829.67      8.40 o
  -1   2   5      333.03      315.10      3.51 o
   0   2   5      854.94      977.62      8.31 o
   1   2   5       83.07      115.89      1.48 o
   2   2   5     3879.52     4300.11     29.85 o
   3   2   5       25.52       42.23      1.74 o
   4   2   5      796.85      895.03      8.66 o
   5   2   5      665.13      638.94      6.63 o
   6   2   5        5.68        5.79      1.00 o
   7   2   5      121.62      123.63      2.59 o
   8   2   5      624.10      590.19      7.00 o
   9   2   5       53.18       41.33      1.82 o
  10   2   5      521.27      459.79      6.12 o
  11   2   5       33.05       24.84      1.82 o
  12   2   5      260.61      231.11      4.48 o
  13   2   5       76.30       92.97      3.29 o
  14   2   5       21.66       20.15      2.96 o
  15   2   5        5.07        4.64      2.98 o
  16   2   5      182.33      178.37      6.51 o
  17   2   5        7.83        1.46      3.02 o
  18   2   5      134.39      163.56      7.85 o
  19   2   5        4.40       -2.14      4.81 o
  20   2   5       15.71       24.83      7.44 o
  21   2   5       13.18       17.35      7.84 o
 -24   3   5       34.69       35.77      7.93 o
 -23   3   5       39.39       34.34      8.66 o
 -22   3   5        3.13        8.27      6.56 o
 -21   3   5        0.70       -4.51      4.51 o
 -20   3   5       79.88       73.77      7.00 o
 -19   3   5      185.97      173.19      6.81 o
 -18   3   5        0.17       -2.68      2.68 o
 -17   3   5       35.33       36.25      3.58 o
 -16   3   5      263.63      252.57      6.14 o
 -15   3   5     1030.29     1002.17     14.51 o
 -14   3   5     2209.91     2206.63     24.69 o
 -13   3   5        5.70        2.70      1.19 o
 -12   3   5      202.75      206.91      3.88 o
 -11   3   5     2022.44     1969.63     20.13 o
 -10   3   5     3657.67     3493.17     37.38 o
  -9   3   5       13.83        5.77      0.89 o
  -8   3   5      467.34      499.65      6.16 o
  -7   3   5       87.71       96.85      2.38 o
  -6   3   5     1827.83     1872.25     16.66 o
  -5   3   5     2631.20     2605.10     30.01 o
  -4   3   5     2762.00     3012.41     30.01 o
  -3   3   5        6.69       14.80      1.92 o
  -2   3   5     1083.42     1221.45     17.35 o
  -1   3   5    10132.71    10757.53    105.19 o
   0   3   5     3937.87     3986.06     35.22 o
   1   3   5      425.05      411.42      4.51 o
   2   3   5      115.96       92.41      1.75 o
   3   3   5      219.52      238.76      2.96 o
   4   3   5      881.84      920.38      8.08 o
   5   3   5     1248.51     1237.24     12.63 o
   6   3   5       48.67       42.15      1.67 o
   7   3   5        0.62       -0.99      0.99 o
   8   3   5      285.48      278.03      4.25 o
   9   3   5       42.55       33.04      2.07 o
  10   3   5       71.02       66.93      2.50 o
  11   3   5       53.61       59.57      2.50 o
  12   3   5       17.80       23.49      1.97 o
  13   3   5       18.63       17.76      2.59 o
  14   3   5       55.30       56.85      3.25 o
  15   3   5       21.56       33.56      3.15 o
  16   3   5        3.51        3.15      2.34 o
  17   3   5        8.28       11.16      3.48 o
  18   3   5       19.67       25.06      3.68 o
  19   3   5        1.62        2.04      4.74 o
  20   3   5       50.64       72.64      6.32 o
 -23   4   5       11.60       14.89      7.79 o
 -22   4   5        1.18       -6.72      6.72 o
 -21   4   5        0.25       -2.85      5.85 o
 -20   4   5        9.90        5.90      5.94 o
 -19   4   5       21.73       17.67      6.33 o
 -18   4   5        7.44       -0.06      2.97 o
 -17   4   5      152.07      157.42      6.06 o
 -16   4   5       33.29       26.82      3.40 o
 -15   4   5        9.75        6.78      2.68 o
 -14   4   5      135.92      148.01      4.83 o
 -13   4   5      158.20      134.21      4.28 o
 -12   4   5       57.46       63.72      2.64 o
 -11   4   5       78.29       71.57      2.69 o
 -10   4   5      732.44      691.80     11.07 o
  -9   4   5       59.60       66.51      2.60 o
  -8   4   5      388.80      423.84      6.82 o
  -7   4   5      107.55      126.69      2.80 o
  -6   4   5        0.04        0.43      1.23 o
  -5   4   5      419.12      386.76      5.40 o
  -4   4   5        7.04       17.25      1.27 o
  -3   4   5        2.57        1.94      0.82 o
  -2   4   5     2513.41     2842.30     43.95 o
  -1   4   5       88.11       94.10      4.94 o
   0   4   5      925.37     1031.30     13.79 o
   1   4   5      237.24      238.07      3.35 o
   2   4   5        1.98        2.67      0.97 o
   3   4   5       67.89       87.50      2.86 o
   4   4   5      466.31      490.10      6.86 o
   5   4   5        9.88       18.86      1.47 o
   6   4   5      138.53      154.70      3.31 o
   7   4   5      614.68      601.12      7.87 o
   8   4   5       16.88       24.68      1.78 o
   9   4   5       16.72        8.68      1.59 o
  10   4   5        0.86        3.89      1.63 o
  11   4   5        1.25        1.25      1.83 o
  12   4   5       82.07       75.00      3.24 o
  13   4   5       74.02       74.11      3.40 o
  14   4   5        7.13       10.09      2.38 o
  15   4   5       38.96       43.09      3.30 o
  16   4   5       11.29        6.53      2.94 o
  17   4   5        0.09       -2.13      2.81 o
  18   4   5        2.57        7.23      4.60 o
  19   4   5        8.74       14.23      5.25 o
  20   4   5        2.06        1.09      5.97 o
 -23   5   5        1.80       14.21     10.02 o
 -22   5   5       10.63       10.79      7.50 o
 -21   5   5        0.72        1.30      6.51 o
 -20   5   5      128.34      135.44     16.82 o
 -19   5   5      191.70      187.91     10.55 o
 -18   5   5        3.48       -3.46      3.46 o
 -17   5   5       94.62       88.30     10.23 o
 -16   5   5       23.23       24.27      3.06 o
 -15   5   5      660.61      622.23     10.95 o
 -14   5   5     1066.23     1022.52     14.90 o
 -13   5   5       84.10       81.44      3.53 o
 -12   5   5        0.25       -1.52      2.05 o
 -11   5   5      228.52      209.03      4.50 o
 -10   5   5     3473.28     3483.51     72.81 o
  -9   5   5       33.85       37.70      3.37 o
  -8   5   5      184.51      191.78      4.97 o
  -7   5   5       22.66       24.47      2.25 o
  -6   5   5     1710.85     1710.50     19.81 o
  -5   5   5     2570.09     2528.85     40.01 o
  -4   5   5      426.35      466.12      6.23 o
  -3   5   5       37.76       35.55      1.63 o
  -2   5   5       22.34       27.80      2.38 o
  -1   5   5     1658.10     1707.23     28.04 o
   0   5   5     1113.23     1052.45     14.36 o
   1   5   5      225.69      228.42      3.42 o
   2   5   5       80.11       64.76      1.76 o
   3   5   5      195.64      195.28      3.01 o
   4   5   5      228.42      240.81      3.62 o
   5   5   5      879.06      854.85     11.12 o
   6   5   5        0.02       -1.32      1.32 o
   7   5   5      121.40      106.83      3.05 o
   8   5   5       13.78       22.91      2.04 o
   9   5   5     1077.60     1064.72     13.94 o
  10   5   5      118.12      101.83      3.74 o
  11   5   5      248.56      269.10      7.02 o
  12   5   5       12.54       10.21      2.20 o
  13   5   5        7.42        5.78      2.22 o
  14   5   5        5.64        4.45      2.71 o
  15   5   5       43.16       50.30      5.14 o
  16   5   5        0.82        0.47      2.68 o
  17   5   5       42.81       47.52      7.69 o
  18   5   5       50.86       51.00      8.30 o
  19   5   5       22.95       31.35      8.18 o
 -22   6   5       27.06       22.21      7.94 o
 -21   6   5       77.13       85.06      9.23 o
 -20   6   5        5.65        5.58      6.86 o
 -19   6   5       37.48       40.85      7.84 o
 -18   6   5        3.02       -4.09      5.17 o
 -17   6   5       47.89       48.99      4.47 o
 -16   6   5      124.45      142.78      8.63 o
 -15   6   5        7.49        8.80      3.02 o
 -14   6   5      176.83      178.23      8.06 o
 -13   6   5       15.49        8.27      3.04 o
 -12   6   5        9.85        8.18      2.57 o
 -11   6   5        5.53        7.46      2.44 o
 -10   6   5        0.01        1.09      2.05 o
  -9   6   5      201.08      195.56      5.25 o
  -8   6   5        3.19       -0.36      1.89 o
  -7   6   5      505.05      503.41      8.09 o
  -6   6   5      369.32      358.80      5.79 o
  -5   6   5       70.62       75.72      2.97 o
  -4   6   5      606.03      639.41      8.82 o
  -3   6   5      491.68      512.93      9.73 o
  -2   6   5        4.94        3.78      1.72 o
  -1   6   5       94.80       92.96      3.98 o
   0   6   5      106.21      110.05      2.35 o
   1   6   5      313.01      327.51      4.66 o
   2   6   5      519.39      489.55      6.38 o
   3   6   5      409.55      410.06      6.40 o
   4   6   5       39.24       35.12      2.04 o
   5   6   5        5.86       14.64      1.79 o
   6   6   5      126.59      117.99      3.62 o
   7   6   5       24.32       20.94      2.96 o
   8   6   5        4.68        7.84      2.06 o
   9   6   5       57.84       62.52      3.50 o
  10   6   5       23.43       26.21      2.90 o
  11   6   5      101.35       95.75      4.20 o
  12   6   5        3.42       -1.05      2.06 o
  13   6   5       73.06       86.11      4.38 o
  14   6   5        8.30        9.70      3.24 o
  15   6   5        1.61        5.43      3.26 o
  16   6   5        2.82        5.36      4.38 o
  17   6   5       31.71       34.50      7.70 o
  18   6   5        6.20       10.28      7.26 o
 -21   7   5        0.86        4.76      9.17 o
 -20   7   5       46.94       50.71      8.33 o
 -19   7   5        2.83        3.31      6.96 o
 -18   7   5        1.13        3.09      4.32 o
 -17   7   5        0.00       -3.65      3.65 o
 -16   7   5       45.11       57.72      4.17 o
 -15   7   5       96.51       97.10      6.56 o
 -14   7   5      187.27      187.21      6.59 o
 -13   7   5        5.52        6.59      2.75 o
 -12   7   5      136.23      127.25      5.13 o
 -11   7   5      239.54      244.54      6.84 o
 -10   7   5      288.15      289.49      7.13 o
  -9   7   5        2.16        4.12      2.22 o
  -8   7   5        2.49        0.31      1.95 o
  -7   7   5        1.68        0.12      1.66 o
  -6   7   5      124.09      118.88      4.00 o
  -5   7   5      887.83      900.81     13.97 o
  -4   7   5     1172.91     1159.63     19.61 o
  -3   7   5       44.99       41.19      5.20 o
  -2   7   5      943.49      972.09     20.04 o
  -1   7   5     1278.68     1266.32     32.16 o
   0   7   5      699.42      727.82     11.52 o
   1   7   5       23.88       19.54      3.25 o
   2   7   5      420.21      398.03      6.96 o
   3   7   5      118.35      130.31      3.81 o
   4   7   5        0.23        2.19      1.63 o
   5   7   5      184.74      194.78      4.92 o
   6   7   5      307.48      306.11      6.46 o
   7   7   5        0.23       -1.86      1.86 o
   8   7   5       57.66       62.98      3.79 o
   9   7   5       19.64       16.60      2.97 o
  10   7   5       30.00       25.14      3.36 o
  11   7   5        0.22       -3.77      4.27 o
  12   7   5        2.19       -0.03      2.89 o
  13   7   5       17.10       11.11      4.27 o
  14   7   5        1.27        3.41      4.33 o
  15   7   5       15.64       17.19      4.87 o
  16   7   5        3.12        2.47      6.22 o
  17   7   5        1.80       -1.68      6.92 o
 -19   8   5        7.48        6.43      5.73 o
 -18   8   5        6.96        5.76      4.85 o
 -17   8   5       37.47       41.42      5.66 o
 -16   8   5      123.51      137.84      7.51 o
 -15   8   5       25.25       25.98      6.06 o
 -14   8   5       16.96       16.59      4.27 o
 -13   8   5       25.11       24.09      4.03 o
 -12   8   5       27.85       26.92      3.99 o
 -11   8   5      120.38      133.77      7.34 o
 -10   8   5       20.22       13.70      7.11 o
  -9   8   5       76.54       71.00      4.73 o
  -8   8   5       32.19       26.63      3.39 o
  -7   8   5       21.08       21.03      3.11 o
  -6   8   5       18.85       13.70      3.32 o
  -5   8   5        0.56       -0.94      2.84 o
  -4   8   5        8.01       10.58      3.03 o
  -3   8   5        3.25        1.31      2.53 o
  -2   8   5        4.46        1.91      3.85 o
  -1   8   5      265.67      258.54     10.11 o
   0   8   5        3.05        2.76      2.02 o
   1   8   5        0.05        0.01      1.85 o
   2   8   5       97.57       88.16      3.74 o
   3   8   5        6.50        1.29      4.02 o
   4   8   5       78.65       75.48      3.70 o
   5   8   5       30.80       30.32      4.18 o
   6   8   5       53.75       50.44      3.52 o
   7   8   5        0.04        1.67      2.62 o
   8   8   5      158.64      148.02      5.69 o
   9   8   5       51.90       52.07      4.03 o
  10   8   5      129.36      142.33      6.09 o
  11   8   5        9.16       11.01      5.09 o
  12   8   5        0.03       -4.65      4.65 o
  13   8   5        0.02        4.82      5.47 o
  14   8   5       37.17       40.65      7.38 o
  15   8   5        0.32       -0.58      6.22 o
  16   8   5        4.32        3.06      6.57 o
 -17   9   5        0.01       -2.45      5.43 o
 -16   9   5       13.09       10.29      6.24 o
 -15   9   5       12.40       15.04      7.19 o
 -14   9   5       24.52       28.91      6.18 o
 -13   9   5       49.71       56.66      6.74 o
 -12   9   5       21.10       20.72      4.18 o
 -11   9   5       43.87       54.04      4.97 o
 -10   9   5       11.15       16.71      5.00 o
  -9   9   5      200.69      224.62      7.98 o
  -8   9   5        2.07        2.17      3.00 o
  -7   9   5       40.93       39.35      3.90 o
  -6   9   5      105.94      106.59      6.34 o
  -5   9   5       13.31       14.84      3.63 o
  -4   9   5      374.46      399.36     11.87 o
  -3   9   5        6.96       15.84      3.26 o
  -2   9   5       52.86       64.43     14.64 o
  -1   9   5        3.30        5.94      8.29 o
   0   9   5       46.08       42.82     12.20 o
   1   9   5      138.77      166.21     10.42 o
   2   9   5       19.18       14.32      3.42 o
   3   9   5      206.06      201.66      8.26 o
   4   9   5        0.18       -2.72      2.76 o
   5   9   5        5.10        0.58      3.00 o
   6   9   5      207.74      233.69      8.37 o
   7   9   5       78.72       65.25      5.24 o
   8   9   5       40.66       39.18      4.95 o
   9   9   5       17.73       22.92      5.34 o
  10   9   5       19.05       15.55      5.15 o
  11   9   5       18.43       15.17      5.40 o
  12   9   5       33.06       24.06      6.24 o
  13   9   5        6.86       10.67      8.92 o
  14   9   5       13.58        6.15      6.36 o
 -15  10   5        2.34        7.40      6.20 o
 -14  10   5       33.94       39.20      6.93 o
 -13  10   5        1.62        2.79      5.47 o
 -12  10   5        3.19        3.94      4.93 o
 -11  10   5        9.79        9.46      5.09 o
 -10  10   5       17.96       22.16      5.15 o
  -9  10   5        0.23        3.00      4.34 o
  -8  10   5        4.94       -0.22      3.33 o
  -7  10   5       17.33       21.01      6.22 o
  -6  10   5       37.84       55.41      6.22 o
  -5  10   5       69.13       66.37      6.51 o
  -4  10   5       10.01        9.65      5.86 o
  -3  10   5       67.32       64.00      5.24 o
  -2  10   5       28.36       18.05      6.85 o
  -1  10   5        3.13        2.18      3.14 o
   0  10   5        0.26       -2.00      3.43 o
   1  10   5       19.94       18.62      3.91 o
   2  10   5       10.21        6.93      3.59 o
   3  10   5        0.67        4.65      3.91 o
   4  10   5       14.45       10.48      4.05 o
   5  10   5       34.80       29.22      4.40 o
   6  10   5        0.08        2.89      3.66 o
   7  10   5        2.91        2.83      4.98 o
   8  10   5       13.56        6.49      4.71 o
   9  10   5       15.14       21.19      5.71 o
  10  10   5        4.94        5.86      5.37 o
  11  10   5        1.10       -6.27      7.05 o
  12  10   5        1.82       -0.34      5.74 o
 -12  11   5        0.02       -7.50      7.50 o
 -11  11   5       11.43       12.26      5.66 o
 -10  11   5       60.31       59.95     13.84 o
  -9  11   5       59.97       76.33      7.09 o
  -8  11   5        9.18        2.19      4.40 o
  -7  11   5        9.43       14.22      4.82 o
  -6  11   5       29.43       44.67      5.61 o
  -5  11   5       13.09       19.01      6.45 o
  -4  11   5       45.93       59.81     19.45 o
  -3  11   5        0.03        1.94      3.99 o
  -2  11   5       20.80       14.61      8.95 o
  -1  11   5        2.33       -3.17      7.81 o
   0  11   5       11.11       14.72      8.83 o
   1  11   5       22.84       23.50      9.40 o
   2  11   5       27.21       18.34      9.34 o
   3  11   5       28.20       14.95      9.79 o
   4  11   5        0.64        4.47      9.23 o
   5  11   5        1.98        1.33      4.23 o
   6  11   5        4.73        6.33      4.84 o
   7  11   5       25.06       13.23      5.10 o
   8  11   5        4.37        1.77      4.91 o
   9  11   5        5.82       13.70      5.74 o
  -8  12   5        2.87        4.53      7.64 o
  -7  12   5       11.78       25.03     11.27 o
  -6  12   5       11.72       17.21     11.27 o
  -5  12   5       23.53       27.74     10.76 o
  -4  12   5        0.97       -4.19      8.83 o
  -3  12   5        4.42        3.28      9.63 o
  -2  12   5        1.45       -0.40      8.89 o
  -1  12   5        2.52        8.83      9.23 o
   0  12   5        4.13        7.76      9.68 o
   1  12   5        0.21        3.06      9.46 o
   2  12   5       16.43        8.72     10.02 o
   3  12   5        0.17       -8.95      8.95 o
   4  12   5        5.51       11.72     10.47 o
   5  12   5        9.02       14.61     10.98 o
 -24   0   6      101.05      109.27     13.59 o
 -23   0   6       12.53       17.04      9.34 o
 -22   0   6      329.23      391.36     15.19 o
 -21   0   6      145.19      164.48     11.29 o
 -20   0   6      100.49      100.65      6.21 o
 -19   0   6      376.63      357.14     10.44 o
 -18   0   6       86.50       81.54      5.19 o
 -17   0   6       84.91       99.63      5.36 o
 -16   0   6       43.17       28.61      3.42 o
 -15   0   6      187.80      197.39      6.73 o
 -14   0   6     3913.99     3662.78     56.78 o
 -13   0   6      131.79      115.81      3.57 o
 -12   0   6        2.65        1.66      1.22 o
 -11   0   6       21.18       27.19      1.89 o
 -10   0   6       56.15       36.21      2.88 o
  -9   0   6       44.02       40.92      1.74 o
  -8   0   6     1355.28     1412.30     17.56 o
  -7   0   6     4383.26     4779.89     55.73 o
  -6   0   6     2915.46     3156.22     41.37 o
  -5   0   6       33.11       44.48      1.51 o
  -4   0   6      647.00      679.71      8.67 o
  -3   0   6     1097.26      980.85     11.07 o
  -2   0   6     2395.15     2497.35     26.45 o
  -1   0   6      214.19      161.35      3.06 o
   0   0   6        8.18       19.91      1.20 o
   1   0   6      399.24      361.28      5.42 o
   2   0   6       23.76       24.53      1.54 o
   3   0   6     4149.33     4144.42     54.47 o
   4   0   6     1160.61     1090.25     15.71 o
   5   0   6      283.38      269.87      6.91 o
   6   0   6     1400.44     1341.58     24.89 o
   7   0   6      334.93      342.23      9.25 o
   8   0   6     1802.40     1639.43     32.19 o
   9   0   6      763.02      696.00     24.06 o
  10   0   6      235.33      243.64      8.50 o
  11   0   6      621.75      649.66     27.06 o
  12   0   6       22.95       22.95      3.36 o
  13   0   6      513.09      501.25     11.51 o
  14   0   6       25.36       25.57      3.66 o
  15   0   6      117.42      113.63      8.49 o
  16   0   6      268.04      301.21     16.93 o
  17   0   6      168.07      184.63     14.38 o
  18   0   6      225.08      190.80     15.46 o
  19   0   6        5.10        6.96      9.85 o
  20   0   6       64.28       80.85     12.46 o
 -24   1   6        2.03        1.13      5.65 o
 -23   1   6        0.52       -2.64      4.87 o
 -22   1   6        0.77       -4.79      4.79 o
 -21   1   6       46.30       51.01      5.48 o
 -20   1   6      156.87      174.36      6.72 o
 -19   1   6        0.36       -2.34      2.34 o
 -18   1   6       22.73       20.84      2.63 o
 -17   1   6       34.29       31.80      2.62 o
 -16   1   6        3.02       -0.56      1.91 o
 -15   1   6       96.11       79.05      3.11 o
 -14   1   6      124.87      115.05      3.85 o
 -13   1   6      436.24      438.35      7.00 o
 -12   1   6      970.13      968.89     11.21 o
 -11   1   6      141.60      152.04      3.18 o
 -10   1   6      320.92      326.86      5.12 o
  -9   1   6      237.93      222.06      3.44 o
  -8   1   6       82.98       82.51      1.78 o
  -7   1   6      181.18      221.92      2.66 o
  -6   1   6       31.94       31.03      0.88 o
  -5   1   6       17.82       24.16      0.83 o
  -4   1   6       62.93       69.48      1.54 o
  -3   1   6       16.12       12.39      0.63 o
  -2   1   6     1857.69     2135.31     16.96 o
  -1   1   6     1704.41     1844.12     14.15 o
   0   1   6       85.87       97.02      1.41 o
   1   1   6     2529.11     2714.73     21.67 o
   2   1   6      266.85      229.55      2.94 o
   3   1   6      142.91      126.88      2.16 o
   4   1   6      194.86      205.10      2.92 o
   5   1   6      258.21      253.56      3.46 o
   6   1   6      302.01      317.73      4.66 o
   7   1   6        3.86        2.47      1.18 o
   8   1   6      672.18      667.38      8.27 o
   9   1   6      920.33      859.14     10.27 o
  10   1   6        0.49        5.68      1.66 o
  11   1   6        0.05       -1.51      1.51 o
  12   1   6       32.30       33.43      2.54 o
  13   1   6        2.50        0.34      1.90 o
  14   1   6       21.88       12.73      3.21 o
  15   1   6        2.83        1.92      2.75 o
  16   1   6       14.45        7.32      3.15 o
  17   1   6       57.82       63.50      4.85 o
  18   1   6       10.19       17.97      6.68 o
  19   1   6        1.31       -2.91      6.17 o
  20   1   6       17.68       32.69      7.44 o
 -24   2   6       38.55       44.14      6.88 o
 -23   2   6       29.51       28.47      5.84 o
 -22   2   6       50.75       50.74      6.20 o
 -21   2   6       41.24       38.53      5.83 o
 -20   2   6      100.69       99.59      5.58 o
 -19   2   6      385.37      403.98      9.77 o
 -18   2   6       23.61       27.08      3.10 o
 -17   2   6       47.21       48.56      3.81 o
 -16   2   6      109.88       92.71      3.89 o
 -15   2   6      107.48      122.56      3.72 o
 -14   2   6       27.77       20.84      1.96 o
 -13   2   6       30.50       42.74      2.07 o
 -12   2   6       35.06       36.91      1.91 o
 -11   2   6       12.73       12.03      1.43 o
 -10   2   6       14.92       11.07      1.32 o
  -9   2   6        9.39        9.95      1.28 o
  -8   2   6      273.09      302.31      4.00 o
  -7   2   6       13.46       19.76      1.01 o
  -6   2   6      106.35      155.12      2.70 o
  -5   2   6       62.62       90.95      1.99 o
  -4   2   6      145.15      157.00      2.15 o
  -3   2   6      869.20      956.59      8.98 o
  -2   2   6       97.48       93.99      1.81 o
  -1   2   6      257.77      180.64      2.37 o
   0   2   6      101.15      149.40      2.00 o
   1   2   6     2097.17     2249.71     18.32 o
   2   2   6     1444.36     1656.17     13.67 o
   3   2   6       86.13       73.59      1.57 o
   4   2   6     1562.05     1478.19     13.04 o
   5   2   6     1699.92     1638.07     15.15 o
   6   2   6      173.72      155.95      3.40 o
   7   2   6      521.90      518.57      6.35 o
   8   2   6      561.31      540.32      6.69 o
   9   2   6      324.62      303.98      4.67 o
  10   2   6       78.56       86.88      2.74 o
  11   2   6      108.64      103.84      3.45 o
  12   2   6       45.24       43.17      2.49 o
  13   2   6      353.16      338.68      7.22 o
  14   2   6      659.22      653.00     11.25 o
  15   2   6      291.19      301.43      7.36 o
  16   2   6      151.91      179.12      5.83 o
  17   2   6       49.29       54.11      5.75 o
  18   2   6       78.21       71.12      5.52 o
  19   2   6       49.67       64.50     13.36 o
  20   2   6       93.81      118.12     19.59 o
 -24   3   6        5.93        3.49      7.26 o
 -23   3   6        0.03        2.05      6.79 o
 -22   3   6        3.04        3.17      4.73 o
 -21   3   6       84.50       82.45      6.63 o
 -20   3   6       69.49       77.35      5.21 o
 -19   3   6       30.53       24.38      3.70 o
 -18   3   6        9.22        0.89      3.27 o
 -17   3   6      227.99      212.62      6.63 o
 -16   3   6      157.70      164.23      5.86 o
 -15   3   6       12.50        7.14      2.26 o
 -14   3   6       57.01       55.45      2.74 o
 -13   3   6        1.63        9.14      1.56 o
 -12   3   6       14.21       15.28      1.77 o
 -11   3   6      183.50      155.11      3.90 o
 -10   3   6      700.50      706.42      9.81 o
  -9   3   6        2.06        0.48      1.04 o
  -8   3   6      659.47      757.14      9.55 o
  -7   3   6      310.14      326.30      6.97 o
  -6   3   6       61.67       58.19      2.11 o
  -5   3   6       22.35       15.51      1.26 o
  -4   3   6      165.32      181.06      2.86 o
  -3   3   6      320.58      357.34      5.26 o
  -2   3   6    10630.13    11723.74    122.44 o
  -1   3   6      692.68      757.56      8.60 o
   0   3   6      127.90      107.73      2.17 o
   1   3   6      422.16      396.67      4.18 o
   2   3   6      503.79      495.54      5.09 o
   3   3   6      519.52      581.18      5.58 o
   4   3   6     1805.32     1967.22     20.23 o
   5   3   6      891.61      813.05      8.29 o
   6   3   6     1287.44     1246.74     13.92 o
   7   3   6      670.75      646.52      7.59 o
   8   3   6       21.32       26.01      1.75 o
   9   3   6       54.96       51.13      2.29 o
  10   3   6        9.65       12.04      1.78 o
  11   3   6        1.18       -1.47      1.47 o
  12   3   6       42.04       49.73      2.63 o
  13   3   6        0.45        0.99      1.95 o
  14   3   6        1.05        1.41      2.46 o
  15   3   6       54.19       47.64      3.75 o
  16   3   6       83.11       91.04      5.30 o
  17   3   6       72.36       69.65      5.79 o
  18   3   6        0.01       -0.38      4.17 o
  19   3   6       10.01        9.14      4.97 o
  20   3   6        3.83        3.63      7.19 o
 -23   4   6       90.46      121.51     11.47 o
 -22   4   6       25.67       23.92      7.43 o
 -21   4   6       63.70       51.02     14.95 o
 -20   4   6       81.45       83.06      6.33 o
 -19   4   6       16.86       20.99      3.87 o
 -18   4   6       20.83       17.17      3.57 o
 -17   4   6        8.61        6.65      3.05 o
 -16   4   6       22.83       28.08      3.60 o
 -15   4   6      214.42      229.66      6.64 o
 -14   4   6       41.13       43.14      4.58 o
 -13   4   6      602.93      557.46     12.39 o
 -12   4   6       92.25       83.02      4.89 o
 -11   4   6      945.57      885.40     11.62 o
 -10   4   6       32.87       30.12      2.10 o
  -9   4   6       13.12       14.63      1.24 o
  -8   4   6      167.08      139.61      3.35 o
  -7   4   6       52.51       51.55      2.16 o
  -6   4   6       47.53       55.02      2.14 o
  -5   4   6      620.58      599.34      8.20 o
  -4   4   6      316.45      318.95      4.46 o
  -3   4   6      252.83      259.67      4.17 o
  -2   4   6     1480.02     1627.52     22.74 o
  -1   4   6      431.28      374.49      6.23 o
   0   4   6     1806.23     1688.49     17.52 o
   1   4   6      508.54      540.94      8.17 o
   2   4   6       10.62        9.60      0.93 o
   3   4   6       16.44       19.86      0.99 o
   4   4   6      187.30      192.53      4.00 o
   5   4   6     2503.99     2414.54     28.31 o
   6   4   6       25.03       12.31      2.08 o
   7   4   6       15.65       17.57      1.63 o
   8   4   6      114.11       92.17      2.88 o
   9   4   6      961.14      907.96     11.30 o
  10   4   6     1252.02     1264.76     14.95 o
  11   4   6       57.34       52.44      2.60 o
  12   4   6        0.01       -1.80      1.80 o
  13   4   6        2.84       -1.62      1.92 o
  14   4   6      489.40      495.62      9.04 o
  15   4   6      232.80      230.09      6.61 o
  16   4   6        0.08        1.21      2.86 o
  17   4   6        2.84        0.42      3.47 o
  18   4   6       20.78       32.80      6.04 o
  19   4   6       65.75       79.33      6.86 o
 -23   5   6        4.38        3.48      7.69 o
 -22   5   6        3.77        6.14      6.73 o
 -21   5   6        0.19       -3.61      6.58 o
 -20   5   6        1.84       -2.39      6.04 o
 -19   5   6        4.83       -2.55      7.87 o
 -18   5   6        9.76        4.82      3.93 o
 -17   5   6        0.04       -1.51      3.03 o
 -16   5   6      293.29      286.02      7.81 o
 -15   5   6      123.26      115.45      5.05 o
 -14   5   6        3.89        5.61      2.39 o
 -13   5   6        0.84        1.29      1.98 o
 -12   5   6        6.80        3.52      2.60 o
 -11   5   6       64.61       57.52      2.87 o
 -10   5   6        1.18        1.53      2.17 o
  -9   5   6       49.69       55.31      3.78 o
  -8   5   6       19.42       17.02      1.81 o
  -7   5   6       87.93       76.85      2.78 o
  -6   5   6      127.23      118.70      2.56 o
  -5   5   6       73.81       67.18      2.07 o
  -4   5   6        0.03        0.16      1.07 o
  -3   5   6       12.96       11.14      1.26 o
  -2   5   6      257.41      295.92      7.61 o
  -1   5   6       34.74       44.06      2.47 o
   0   5   6      115.13       98.78      3.12 o
   1   5   6        2.45        2.22      0.80 o
   2   5   6       34.55       34.38      1.44 o
   3   5   6        0.74        1.29      0.98 o
   4   5   6       24.42       24.62      1.78 o
   5   5   6       67.57       60.53      2.50 o
   6   5   6        1.43       -1.26      1.26 o
   7   5   6      111.09      103.87      4.36 o
   8   5   6        1.45       -2.42      2.42 o
   9   5   6       69.81       75.68      3.22 o
  10   5   6       19.41       17.97      2.33 o
  11   5   6        4.58        2.74      1.96 o
  12   5   6       12.79        8.79      2.25 o
  13   5   6       33.96       43.48      3.15 o
  14   5   6        3.97       -1.40      2.66 o
  15   5   6        2.88        1.80      2.80 o
  16   5   6        2.25       -0.71      2.91 o
  17   5   6        0.13        3.71      7.84 o
  18   5   6       15.29       20.96      7.43 o
 -22   6   6       11.32        2.54      7.28 o
 -21   6   6       62.69       75.44     15.49 o
 -20   6   6        8.21       11.60     10.50 o
 -19   6   6        0.20       -6.10     10.19 o
 -18   6   6        6.18        5.41      5.32 o
 -17   6   6        7.09        1.79      3.81 o
 -16   6   6       17.27       15.20      3.38 o
 -15   6   6       14.25       15.40      3.25 o
 -14   6   6        0.53        2.43      2.63 o
 -13   6   6      102.54       99.75      4.03 o
 -12   6   6       44.40       39.11      3.16 o
 -11   6   6      283.08      272.76     10.34 o
 -10   6   6       46.29       39.89      3.01 o
  -9   6   6       60.85       44.61      2.54 o
  -8   6   6        0.99        0.16      1.54 o
  -7   6   6       13.38       14.71      2.03 o
  -6   6   6       22.31       21.89      1.98 o
  -5   6   6      474.73      465.20      8.02 o
  -4   6   6       65.24       50.90      2.40 o
  -3   6   6       76.04       78.75      2.73 o
  -2   6   6        1.01        1.96      3.08 o
  -1   6   6       77.28       65.18      3.61 o
   0   6   6     1070.82     1001.55     15.37 o
   1   6   6       48.49       49.13      2.69 o
   2   6   6       69.36       68.05      2.58 o
   3   6   6       37.85       41.05      3.81 o
   4   6   6      198.54      220.34      4.92 o
   5   6   6      937.31      956.59     13.72 o
   6   6   6        1.29       -0.06      1.71 o
   7   6   6        4.39        0.38      1.86 o
   8   6   6        0.05       -1.91      1.91 o
   9   6   6      478.05      501.52      9.33 o
  10   6   6      501.82      536.71      9.90 o
  11   6   6       74.03       83.00      3.75 o
  12   6   6       65.85       66.84      3.66 o
  13   6   6       47.31       59.64      3.89 o
  14   6   6       88.77       89.66      5.18 o
  15   6   6      153.52      183.15      7.20 o
  16   6   6       12.62       17.99     12.09 o
  17   6   6        2.13       -5.05      6.43 o
  18   6   6        1.69       -8.22     11.13 o
 -21   7   6       25.12       30.12     10.08 o
 -20   7   6        7.60       15.16      7.81 o
 -19   7   6        8.47       -0.12      6.39 o
 -18   7   6       19.95        6.95      6.23 o
 -17   7   6       13.27        8.98      4.35 o
 -16   7   6       34.95       32.85      4.00 o
 -15   7   6       17.14       21.48      3.60 o
 -14   7   6       33.14       30.36      3.09 o
 -13   7   6       27.06       26.86      3.25 o
 -12   7   6       63.55       58.05      3.79 o
 -11   7   6       65.15       59.84      4.49 o
 -10   7   6      180.35      167.91      6.11 o
  -9   7   6       20.33       15.91      2.39 o
  -8   7   6        0.23       -1.77      1.77 o
  -7   7   6       92.60       90.22      3.69 o
  -6   7   6      243.48      244.96      5.63 o
  -5   7   6       38.96       39.06      4.44 o
  -4   7   6        3.04        8.05      2.69 o
  -3   7   6      377.33      361.92      7.97 o
  -2   7   6      622.24      607.86     14.64 o
  -1   7   6      110.90      117.68      3.51 o
   0   7   6       25.58       25.82      3.42 o
   1   7   6       77.03       75.62      3.46 o
   2   7   6       11.45        8.62      1.64 o
   3   7   6      195.45      176.32      5.26 o
   4   7   6      237.14      256.46      5.65 o
   5   7   6        7.40        3.28      1.93 o
   6   7   6      188.81      178.56      5.01 o
   7   7   6       37.11       38.49      2.90 o
   8   7   6       10.36        9.80      2.68 o
   9   7   6      162.10      192.40      6.51 o
  10   7   6        3.81        0.35      2.79 o
  11   7   6        1.01        0.50      2.87 o
  12   7   6       30.00       36.44     10.33 o
  13   7   6       45.77       56.13      6.91 o
  14   7   6        0.03        0.18     10.62 o
  15   7   6       14.20        4.12     12.60 o
  16   7   6       30.11       36.38     10.05 o
 -19   8   6       18.88       18.77      7.18 o
 -18   8   6        0.26        4.79      6.25 o
 -17   8   6       15.01       14.63      4.80 o
 -16   8   6        2.76        1.35      4.05 o
 -15   8   6        3.90        6.36      4.01 o
 -14   8   6        6.36        8.79      3.90 o
 -13   8   6       22.40       12.27      3.76 o
 -12   8   6       17.91       17.78      3.72 o
 -11   8   6       15.04       13.04      3.44 o
 -10   8   6       45.30       44.28      4.10 o
  -9   8   6        4.24        5.12      3.10 o
  -8   8   6      244.97      245.15     11.84 o
  -7   8   6        0.90       -1.37      2.75 o
  -6   8   6       34.63       32.81      5.15 o
  -5   8   6       68.42       63.18      4.73 o
  -4   8   6        0.24        0.92      4.90 o
  -3   8   6       12.85        3.99      5.69 o
  -2   8   6      123.55      113.73      5.17 o
  -1   8   6        3.33       12.70      2.08 o
   0   8   6       17.10       18.29      2.26 o
   1   8   6       15.89       18.49      2.28 o
   2   8   6      103.97       97.97      4.49 o
   3   8   6      113.13      122.78      5.73 o
   4   8   6      531.48      578.16     18.26 o
   5   8   6       12.14       12.01      3.10 o
   6   8   6       70.54       78.93      4.89 o
   7   8   6        0.60       -1.43      2.83 o
   8   8   6       63.48       72.40      5.31 o
   9   8   6       85.31      100.14      6.20 o
  10   8   6        5.65        0.03      4.22 o
  11   8   6       39.86       40.43      6.25 o
  12   8   6       12.24        8.21      5.41 o
  13   8   6      167.59      184.68     10.92 o
  14   8   6        5.97        7.28      6.45 o
  15   8   6       46.29       64.90      8.53 o
 -17   9   6       18.58       12.90      5.09 o
 -16   9   6        0.16        0.93      4.41 o
 -15   9   6       14.95       13.94      4.95 o
 -14   9   6        1.34       -3.83      5.29 o
 -13   9   6        0.56       -5.66      5.66 o
 -12   9   6       77.30       72.67      6.79 o
 -11   9   6        7.80        6.10      4.17 o
 -10   9   6       26.22       30.46      4.04 o
  -9   9   6        3.94        2.49      2.91 o
  -8   9   6        3.46        3.76      3.72 o
  -7   9   6       42.65       46.62      4.01 o
  -6   9   6       74.51       87.32      5.72 o
  -5   9   6       74.51       56.58      4.71 o
  -4   9   6       14.10        8.73      3.07 o
  -3   9   6       49.35       46.25      4.10 o
  -2   9   6       17.96       12.38      3.54 o
  -1   9   6       44.55       59.82     15.94 o
   0   9   6       22.24       13.21      2.98 o
   1   9   6       15.52       19.15      3.45 o
   2   9   6       14.62       18.36      8.01 o
   3   9   6       19.80       19.14      3.63 o
   4   9   6        0.06       -0.02      3.15 o
   5   9   6        0.15        2.12      3.96 o
   6   9   6       30.41       29.62      4.01 o
   7   9   6        2.17        2.52      3.47 o
   8   9   6        0.45       -3.47      9.12 o
   9   9   6       87.23       93.52      7.25 o
  10   9   6       26.23       16.78      5.38 o
  11   9   6       25.29       25.09      6.36 o
  12   9   6        1.87       -1.87      7.25 o
  13   9   6       14.75       20.83     11.15 o
 -15  10   6       26.09       24.96      5.22 o
 -14  10   6       47.91       65.92     10.98 o
 -13  10   6        2.11       -1.60      4.82 o
 -12  10   6        0.60        1.92      4.74 o
 -11  10   6        1.44       -3.60      4.14 o
 -10  10   6       37.01       39.79      5.73 o
  -9  10   6       14.09       15.36      7.50 o
  -8  10   6       59.34       65.38      5.91 o
  -7  10   6       12.61       17.83      3.59 o
  -6  10   6       45.22       47.13      5.09 o
  -5  10   6        4.66        1.86      3.35 o
  -4  10   6       48.31       52.75      4.90 o
  -3  10   6       60.39       74.71     10.33 o
  -2  10   6       26.81       15.68      9.00 o
  -1  10   6       10.01       13.08      8.55 o
   0  10   6        2.60        3.91      7.93 o
   1  10   6       56.48       64.21     10.47 o
   2  10   6        2.39        4.53      8.66 o
   3  10   6       38.89       42.64      4.75 o
   4  10   6       88.21       89.61      7.45 o
   5  10   6        5.33        0.32      3.94 o
   6  10   6      141.62      135.30      8.00 o
   7  10   6        2.85        3.06      4.42 o
   8  10   6        9.47        5.03      4.95 o
   9  10   6       19.63       26.58      5.94 o
  10  10   6        0.01       -0.33      6.74 o
  11  10   6       43.43       40.37      6.79 o
 -12  11   6        5.63        4.08      5.31 o
 -11  11   6        3.73        0.18     10.47 o
 -10  11   6        3.61        7.01      5.01 o
  -9  11   6        2.49        8.32      5.58 o
  -8  11   6       32.16       36.00      5.68 o
  -7  11   6       27.71       38.24      6.94 o
  -6  11   6        3.59        7.53      9.96 o
  -5  11   6        3.41        2.21      9.34 o
  -4  11   6        1.63        6.34      9.34 o
  -3  11   6        8.78       27.01     10.08 o
  -2  11   6        0.04       -3.68      8.32 o
  -1  11   6        0.41       13.25      9.57 o
   0  11   6        0.39       -1.98      9.06 o
   1  11   6      101.39      116.24     14.15 o
   2  11   6       18.83       34.82     10.93 o
   3  11   6       17.90       23.33     11.04 o
   4  11   6        3.26       -9.63      9.63 o
   5  11   6        3.88        6.45     10.70 o
   6  11   6        3.56        4.53      9.68 o
   7  11   6        0.25       -1.53      9.96 o
   8  11   6       12.11        2.83     10.36 o
  -7  12   6        0.03       18.40     11.55 o
  -6  12   6        8.08       17.55     11.21 o
  -5  12   6        3.59       15.34     10.64 o
  -4  12   6        0.18        5.15     10.02 o
  -3  12   6        7.25        4.08      9.57 o
  -2  12   6        0.34        3.28      9.68 o
  -1  12   6        4.35       14.78     10.81 o
   0  12   6        0.04       -9.57      9.57 o
   1  12   6       21.19       22.08     11.10 o
   2  12   6       13.94        0.06     10.59 o
   3  12   6        1.52       -1.02     10.08 o
 -24   1   7       14.90       12.66      6.84 o
 -23   1   7      118.37      114.00      7.65 o
 -22   1   7       11.69       10.79      5.05 o
 -21   1   7        9.56        8.53      3.75 o
 -20   1   7       20.15       29.97      3.48 o
 -19   1   7      398.37      399.95     10.01 o
 -18   1   7        4.26        2.83      2.24 o
 -17   1   7       74.52       93.29      6.11 o
 -16   1   7      280.77      271.40      6.50 o
 -15   1   7       62.24       78.46      3.12 o
 -14   1   7     1387.97     1306.05     14.79 o
 -13   1   7       46.73       42.78      2.03 o
 -12   1   7     1409.74     1333.24     14.72 o
 -11   1   7     1172.79     1163.25     12.94 o
 -10   1   7     1400.39     1315.41     14.24 o
  -9   1   7     6636.46     7066.80     60.98 o
  -8   1   7      180.84      193.14      2.57 o
  -7   1   7      871.81      916.39      7.94 o
  -6   1   7     2688.23     2754.90     22.92 o
  -5   1   7     3109.36     3074.24     26.79 o
  -4   1   7     6861.20     7175.27     57.74 o
  -3   1   7       41.04       56.04      1.59 o
  -2   1   7     1286.16     1354.20     11.12 o
  -1   1   7     2229.46     2343.49     18.30 o
   0   1   7     2529.71     2386.18     18.46 o
   1   1   7     1931.06     1771.33     15.37 o
   2   1   7     1209.41     1326.93     12.39 o
   3   1   7      135.28      142.19      2.41 o
   4   1   7     1924.49     1997.70     18.26 o
   5   1   7     1218.68     1084.31     11.32 o
   6   1   7      249.85      218.84      3.64 o
   7   1   7      219.67      211.02      3.69 o
   8   1   7       24.92       25.72      1.80 o
   9   1   7       59.18       45.57      2.01 o
  10   1   7     1514.80     1420.38     14.84 o
  11   1   7       18.72       13.11      1.71 o
  12   1   7       20.93       16.88      2.64 o
  13   1   7        4.23        4.11      1.87 o
  14   1   7       73.93       68.06      3.46 o
  15   1   7       61.38       52.38      3.43 o
  16   1   7        5.01        4.10      3.83 o
  17   1   7       17.67       18.34      6.09 o
  18   1   7       19.25       17.90      6.68 o
  19   1   7        0.11       -3.87     10.81 o
  20   1   7        1.01       14.57      7.38 o
 -24   2   7        1.50        2.46      5.58 o
 -23   2   7       19.11       20.55      5.82 o
 -22   2   7       16.82       13.10      5.20 o
 -21   2   7      106.31      108.50      6.19 o
 -20   2   7       12.22       18.57      3.96 o
 -19   2   7       83.16       80.38      4.92 o
 -18   2   7      107.55      119.44      5.35 o
 -17   2   7        3.29       -2.54      2.54 o
 -16   2   7       20.17       17.88      2.59 o
 -15   2   7      460.21      422.06      7.97 o
 -14   2   7        6.59        3.85      1.96 o
 -13   2   7      239.68      239.67      4.73 o
 -12   2   7        0.89        1.69      1.32 o
 -11   2   7      250.29      249.01      4.32 o
 -10   2   7     1205.93     1141.52     11.12 o
  -9   2   7     1830.17     1977.12     18.05 o
  -8   2   7      148.72      141.67      2.39 o
  -7   2   7      461.86      487.20      5.25 o
  -6   2   7        0.04       -0.65      0.65 o
  -5   2   7      267.67      216.99      4.71 o
  -4   2   7      226.49      302.85      3.61 o
  -3   2   7     4352.73     4908.03     42.53 o
  -2   2   7     1258.15     1313.47     13.12 o
  -1   2   7       75.40       81.67      1.74 o
   0   2   7      794.49      781.81      7.44 o
   1   2   7       97.92       74.62      1.33 o
   2   2   7        0.34       -0.47      0.55 o
   3   2   7     2246.07     2278.34     21.97 o
   4   2   7       47.34       55.12      1.52 o
   5   2   7      682.77      703.58      7.01 o
   6   2   7      557.83      535.34      6.55 o
   7   2   7      229.68      209.87      3.97 o
   8   2   7      690.29      666.07      8.50 o
   9   2   7        0.18       -1.47      1.47 o
  10   2   7      617.27      561.09      8.58 o
  11   2   7        3.41       -0.34      1.72 o
  12   2   7       14.19       12.67      2.09 o
  13   2   7       41.51       39.12      4.13 o
  14   2   7       74.69       83.78      4.18 o
  15   2   7       21.88       20.54      3.20 o
  16   2   7        8.05        4.47      3.10 o
  17   2   7        1.15        2.65      5.92 o
  18   2   7       21.31       23.76     13.22 o
  19   2   7        1.86       15.06      7.95 o
 -24   3   7        2.24       -2.20      6.86 o
 -23   3   7        4.32       -4.99      4.99 o
 -22   3   7       23.49       22.15      5.69 o
 -21   3   7        3.24       -2.53      4.51 o
 -20   3   7       57.90       45.55      4.55 o
 -19   3   7      135.25      141.88      6.20 o
 -18   3   7       35.17       37.01      4.45 o
 -17   3   7        1.93       -2.59      2.59 o
 -16   3   7      177.36      170.85      6.00 o
 -15   3   7      755.52      701.55     14.74 o
 -14   3   7      108.75      106.03      3.92 o
 -13   3   7      135.46      129.07      4.07 o
 -12   3   7      128.63      127.80      3.92 o
 -11   3   7      426.32      421.91      6.71 o
 -10   3   7     1773.77     1690.89     16.79 o
  -9   3   7       83.90      101.23      2.34 o
  -8   3   7      327.36      308.07      4.95 o
  -7   3   7      192.58      209.18      4.85 o
  -6   3   7     3909.22     3843.47     40.77 o
  -5   3   7     1902.56     1868.63     18.74 o
  -4   3   7      354.00      390.12      5.19 o
  -3   3   7     3235.95     3300.44     35.38 o
  -2   3   7      769.42      761.65      9.33 o
  -1   3   7     1291.58     1255.88     14.13 o
   0   3   7     1955.82     1857.25     19.36 o
   1   3   7       46.13       35.42      1.40 o
   2   3   7      133.88      127.07      2.22 o
   3   3   7       78.52       76.29      1.72 o
   4   3   7     1726.74     1742.89     16.39 o
   5   3   7     1156.74     1075.26     10.10 o
   6   3   7       51.84       37.02      1.91 o
   7   3   7        7.29       11.88      1.51 o
   8   3   7      394.49      427.13      6.44 o
   9   3   7      825.04      804.86     10.32 o
  10   3   7      258.33      237.08      4.81 o
  11   3   7       46.28       40.74      2.81 o
  12   3   7       88.67       78.92      3.79 o
  13   3   7       26.22       23.65      2.98 o
  14   3   7       61.69       62.06      4.46 o
  15   3   7       15.59       22.25      3.84 o
  16   3   7       42.78       48.93      4.49 o
  17   3   7       13.32       25.10      5.38 o
  18   3   7       46.67       42.63      5.64 o
  19   3   7        0.59        9.77      8.32 o
 -23   4   7        7.06        1.02      6.89 o
 -22   4   7        4.23       -3.69      6.19 o
 -21   4   7        4.35        3.30      6.26 o
 -20   4   7        5.56        6.76      4.65 o
 -19   4   7       17.62       15.08      3.63 o
 -18   4   7        0.30       -2.89      2.89 o
 -17   4   7      126.76      118.18      5.38 o
 -16   4   7        1.81       -1.87      2.61 o
 -15   4   7       40.96       38.99      3.48 o
 -14   4   7        0.57       -2.35      2.35 o
 -13   4   7      125.35      122.72      5.25 o
 -12   4   7        1.84       -0.82      1.85 o
 -11   4   7       73.21       68.73      2.63 o
 -10   4   7      921.17      929.83     13.66 o
  -9   4   7      207.04      205.08      4.15 o
  -8   4   7      165.23      172.94      3.66 o
  -7   4   7      250.48      264.76      4.35 o
  -6   4   7      343.99      334.46      6.36 o
  -5   4   7       10.32        8.30      1.00 o
  -4   4   7      217.43      201.40      4.16 o
  -3   4   7     1499.43     1605.09     21.44 o
  -2   4   7      848.25      865.02     11.22 o
  -1   4   7        8.40        9.69      1.00 o
   0   4   7       51.72       50.07      2.09 o
   1   4   7       19.29       17.28      1.13 o
   2   4   7       21.97       26.88      1.92 o
   3   4   7       41.87       42.68      1.88 o
   4   4   7        2.12        0.36      0.97 o
   5   4   7     1000.76      939.03     10.42 o
   6   4   7       45.26       43.25      2.88 o
   7   4   7       27.67       29.82      1.90 o
   8   4   7      116.30      118.80      3.78 o
   9   4   7        1.54        4.02      1.74 o
  10   4   7       59.95       55.34      2.70 o
  11   4   7       23.62       25.64      2.22 o
  12   4   7        3.92        0.33      1.94 o
  13   4   7        4.81        1.78      2.21 o
  14   4   7        0.12       -1.44      3.25 o
  15   4   7        0.01       -0.74      3.34 o
  16   4   7        0.42       -0.91      4.67 o
  17   4   7        1.08       -2.56      4.87 o
  18   4   7       39.15       45.08      6.49 o
 -23   5   7        0.20       -7.47      9.23 o
 -22   5   7        0.28        0.51      7.03 o
 -21   5   7       21.61       32.21      7.67 o
 -20   5   7       19.34       17.76      9.91 o
 -19   5   7        0.73       -2.40      5.20 o
 -18   5   7        2.27       -0.47      3.31 o
 -17   5   7       69.07       65.87      5.34 o
 -16   5   7      176.70      184.12      6.47 o
 -15   5   7      735.13      707.24     13.18 o
 -14   5   7       32.74       38.08      3.40 o
 -13   5   7       58.37       57.18      3.62 o
 -12   5   7        2.05        0.85      2.31 o
 -11   5   7      189.73      207.46      5.21 o
 -10   5   7      103.56      104.69      4.68 o
  -9   5   7      151.40      148.00      3.92 o
  -8   5   7      736.08      705.34      9.22 o
  -7   5   7      177.78      179.83      3.83 o
  -6   5   7     2986.02     2933.30     31.15 o
  -5   5   7     1252.79     1263.57     13.93 o
  -4   5   7       80.36       96.96      2.11 o
  -3   5   7      135.17      113.13     10.90 o
  -2   5   7     2794.76     2878.78     39.12 o
  -1   5   7     2554.67     2507.72     34.42 o
   0   5   7      582.05      565.82      8.84 o
   1   5   7      197.54      179.61      3.55 o
   2   5   7     1174.30     1196.68     13.26 o
   3   5   7        1.91       -0.31      1.70 o
   4   5   7     1949.52     1939.51     20.88 o
   5   5   7      759.44      719.48      9.07 o
   6   5   7      223.34      216.87      4.68 o
   7   5   7       34.97       38.96      2.82 o
   8   5   7       67.81       74.15      3.57 o
   9   5   7      285.32      279.38      5.99 o
  10   5   7        0.01       -1.88      1.88 o
  11   5   7       20.76       20.97      2.55 o
  12   5   7       13.68       16.33      2.64 o
  13   5   7      135.68      132.62      5.12 o
  14   5   7      113.18      124.31      7.83 o
  15   5   7        0.99       -0.08      2.88 o
  16   5   7       43.57       40.88      5.97 o
  17   5   7        0.05        1.21      6.69 o
  18   5   7        7.77        7.53      7.19 o
 -22   6   7        7.77       12.63      9.06 o
 -21   6   7       28.97       24.00     10.13 o
 -20   6   7        1.99        4.87      6.66 o
 -19   6   7        0.35       -4.38      8.35 o
 -18   6   7       11.84       12.84      5.55 o
 -17   6   7       13.94        5.72      4.08 o
 -16   6   7      115.65      130.16      6.75 o
 -15   6   7       32.82       30.71      4.21 o
 -14   6   7        2.04       -1.46      2.70 o
 -13   6   7       51.21       50.70      3.22 o
 -12   6   7       14.72        9.50      2.26 o
 -11   6   7       91.54       93.40      3.58 o
 -10   6   7        0.47       -0.66      1.70 o
  -9   6   7      227.53      217.23      5.68 o
  -8   6   7       22.63       21.56      1.94 o
  -7   6   7        8.09        5.43      1.66 o
  -6   6   7      407.98      398.78      7.32 o
  -5   6   7       46.91       39.33      2.24 o
  -4   6   7      358.85      333.39      5.84 o
  -3   6   7      618.90      658.90     16.36 o
  -2   6   7      148.38      128.37      4.52 o
  -1   6   7      471.77      441.37      9.49 o
   0   6   7       13.05        7.10      2.17 o
   1   6   7      189.36      204.35      4.21 o
   2   6   7       51.23       57.87      2.75 o
   3   6   7       90.77       97.93      3.24 o
   4   6   7      231.59      226.98      5.11 o
   5   6   7        2.51        2.65      1.77 o
   6   6   7       17.87       21.19      2.25 o
   7   6   7      105.02       97.43      4.77 o
   8   6   7       52.93       55.50      3.24 o
   9   6   7       57.81       69.41      3.75 o
  10   6   7       18.59       13.71      2.79 o
  11   6   7       50.21       50.03      3.33 o
  12   6   7        3.04       -2.57      2.57 o
  13   6   7        2.82        4.10      3.21 o
  14   6   7        0.95        3.82      4.02 o
  15   6   7        7.38       20.91      6.42 o
  16   6   7        8.01        3.28      6.29 o
  17   6   7       23.14       36.23      8.04 o
 -20   7   7       11.78       12.55      6.94 o
 -19   7   7       29.11       28.22      7.03 o
 -18   7   7       68.90       63.46      8.41 o
 -17   7   7       63.98       65.71     11.80 o
 -16   7   7      122.75      125.49     10.93 o
 -15   7   7      229.01      236.47      7.40 o
 -14   7   7      189.78      189.02      6.52 o
 -13   7   7       62.43       61.81      3.98 o
 -12   7   7        5.57        4.86      2.51 o
 -11   7   7      237.35      247.68     10.59 o
 -10   7   7      166.17      168.65      6.53 o
  -9   7   7      317.41      310.36      7.33 o
  -8   7   7       30.41       32.42      3.42 o
  -7   7   7       86.36       85.40      6.03 o
  -6   7   7      327.02      330.24      7.95 o
  -5   7   7      355.68      359.52      8.17 o
  -4   7   7      374.28      389.47      8.93 o
  -3   7   7        0.60       -1.69      4.24 o
  -2   7   7       26.55       24.03      2.66 o
  -1   7   7      192.31      185.98      5.82 o
   0   7   7      187.90      176.03      5.74 o
   1   7   7      163.70      176.21      4.16 o
   2   7   7        0.00       -1.40      1.40 o
   3   7   7      132.48      123.17      3.81 o
   4   7   7      262.01      255.42      5.90 o
   5   7   7      150.87      165.19      7.37 o
   6   7   7       79.63       86.04      4.54 o
   7   7   7       49.31       48.39      3.69 o
   8   7   7      224.76      248.09      7.30 o
   9   7   7        4.76        2.14      7.46 o
  10   7   7       25.56       17.05      4.78 o
  11   7   7        8.32        7.02      4.90 o
  12   7   7       20.21       21.40      5.57 o
  13   7   7       13.85       22.13      9.17 o
  14   7   7        1.44       -2.86      8.61 o
  15   7   7        0.05       -0.83      6.20 o
  16   7   7        1.27       -4.42      6.47 o
 -19   8   7        1.55        2.54      6.76 o
 -18   8   7       18.20       30.70      7.00 o
 -17   8   7       12.82        5.49      6.23 o
 -16   8   7       13.81       17.08      4.41 o
 -15   8   7       18.68       21.69      4.34 o
 -14   8   7        0.13       -2.06      2.93 o
 -13   8   7       27.38       34.84      4.85 o
 -12   8   7        0.86        1.29      3.06 o
 -11   8   7       21.01       22.87      3.69 o
 -10   8   7        6.84        5.50      2.87 o
  -9   8   7       25.88       27.43      3.55 o
  -8   8   7       64.23       66.53      7.25 o
  -7   8   7       70.32       60.39      4.55 o
  -6   8   7      118.84      112.33      5.64 o
  -5   8   7       98.01      103.66      5.15 o
  -4   8   7       45.49       49.11      3.48 o
  -3   8   7       12.00       13.04      2.46 o
  -2   8   7       31.01       27.10      2.59 o
  -1   8   7       20.14       14.66      8.15 o
   0   8   7       12.28       12.75      2.37 o
   1   8   7       26.60       28.32      2.94 o
   2   8   7       68.24       55.33      5.29 o
   3   8   7      192.73      188.63      7.40 o
   4   8   7        0.05       -2.80      2.80 o
   5   8   7        3.02        3.44      2.68 o
   6   8   7       11.54       10.95      3.18 o
   7   8   7       15.52       10.59      3.46 o
   8   8   7       22.77       24.09      4.14 o
   9   8   7        1.36       -2.93      4.20 o
  10   8   7       85.16       74.62      9.12 o
  11   8   7       12.20        8.86     11.95 o
  12   8   7       31.94       33.44     11.13 o
  13   8   7        5.72       13.19      6.11 o
  14   8   7        2.98       -0.89      6.60 o
 -17   9   7        0.36       -5.72      5.72 o
 -16   9   7        0.17        1.66      4.23 o
 -15   9   7       20.67       16.38      4.47 o
 -14   9   7       62.66       72.77      5.62 o
 -13   9   7        1.90       -2.88      3.28 o
 -12   9   7       68.01       68.37      7.79 o
 -11   9   7       26.33       25.26      4.13 o
 -10   9   7       55.68       58.31      4.82 o
  -9   9   7      245.37      250.44      8.36 o
  -8   9   7        0.01       -2.54      2.54 o
  -7   9   7       87.19       97.84      6.62 o
  -6   9   7        5.33        7.09      3.48 o
  -5   9   7      339.79      340.32     14.35 o
  -4   9   7      403.23      416.70     11.59 o
  -3   9   7      121.21       85.21     11.95 o
  -2   9   7      145.07      186.56     15.91 o
  -1   9   7        0.03       -7.87      7.87 o
   0   9   7      167.64      162.78     14.49 o
   1   9   7      106.65      115.39     13.08 o
   2   9   7       23.24       13.87      9.00 o
   3   9   7      104.64      114.05      5.91 o
   4   9   7       13.61        7.05      2.93 o
   5   9   7      174.63      177.87      7.24 o
   6   9   7       15.41       17.37      4.28 o
   7   9   7       14.48       12.68      4.15 o
   8   9   7       67.25       75.46      6.57 o
   9   9   7        1.46       -0.31      4.34 o
  10   9   7       15.73       13.76      5.69 o
  11   9   7       25.65       29.29      6.26 o
  12   9   7        7.68        3.80      5.54 o
 -15  10   7        0.90        0.59      4.09 o
 -14  10   7        1.21        3.29      3.83 o
 -13  10   7        3.47       -0.13      3.99 o
 -12  10   7        3.37        2.21      5.07 o
 -11  10   7        6.89        2.14      4.52 o
 -10  10   7       23.38       36.67      5.41 o
  -9  10   7       14.75       14.95      4.62 o
  -8  10   7        3.36        4.28      4.87 o
  -7  10   7        9.12        4.76      3.60 o
  -6  10   7        3.29        7.13      9.40 o
  -5  10   7        0.82       -0.06      8.83 o
  -4  10   7        8.43        0.74      8.72 o
  -3  10   7        8.37        7.81      8.89 o
  -2  10   7        0.52        0.62      8.38 o
  -1  10   7       12.18        1.93      8.38 o
   0  10   7       11.31        5.72      9.00 o
   1  10   7       10.24       17.95      9.68 o
   2  10   7       45.08       50.90     11.44 o
   3  10   7        0.02       -8.95      8.95 o
   4  10   7        0.80        2.72      9.74 o
   5  10   7        4.31        7.59     10.81 o
   6  10   7        4.08       -5.10      9.85 o
   7  10   7        0.25       -0.35      3.86 o
   8  10   7        2.87        3.73      4.51 o
   9  10   7        0.33       -0.13      4.63 o
  10  10   7        8.71       -1.52      5.07 o
 -12  11   7        2.48       -0.19      4.63 o
 -11  11   7        1.46        1.23      4.51 o
 -10  11   7       47.84       60.60      6.50 o
  -9  11   7       64.27       51.52     12.97 o
  -8  11   7        2.75       -9.74     10.08 o
  -7  11   7        0.35       -4.98     10.25 o
  -6  11   7       11.22       16.65     10.81 o
  -5  11   7       29.00       39.69     11.89 o
  -4  11   7       72.25       70.89     13.25 o
  -3  11   7        1.39        2.32      9.74 o
  -2  11   7        6.22       12.74     10.08 o
  -1  11   7        0.01       -2.49      9.74 o
   0  11   7       68.10       78.08     13.25 o
   1  11   7       11.58       21.80     11.27 o
   2  11   7       18.64       16.87     10.53 o
   3  11   7       18.08       16.70     11.21 o
   4  11   7        1.29       17.61     11.21 o
   5  11   7       16.11        5.61     11.15 o
   6  11   7        6.45       17.89     11.61 o
   7  11   7        0.14       -9.96      9.96 o
  -6  12   7        2.36        2.49     11.10 o
  -5  12   7       11.51       16.99     11.61 o
  -4  12   7        4.83        6.11     10.70 o
  -3  12   7        5.98        7.81     10.70 o
  -2  12   7        0.26        0.51     10.25 o
  -1  12   7        1.08       10.47     10.98 o
   0  12   7        8.87       19.25     11.49 o
   1  12   7        0.60        3.79     10.64 o
   2  12   7        0.03        7.36     10.59 o
 -24   0   8      160.22      185.99     16.14 o
 -23   0   8        0.01       -1.42      8.66 o
 -22   0   8        0.60        4.26      4.85 o
 -21   0   8        5.89       -1.48      4.28 o
 -20   0   8      582.14      640.18     32.87 o
 -19   0   8      465.07      509.45     18.00 o
 -18   0   8       13.94       14.80      3.44 o
 -17   0   8       27.66       27.81      3.71 o
 -16   0   8      145.36      119.64      5.77 o
 -15   0   8       95.83      106.81      5.21 o
 -14   0   8      305.35      236.64      7.09 o
 -13   0   8        8.86       12.65      2.55 o
 -12   0   8        9.00        6.72      2.33 o
 -11   0   8      280.98      259.40      8.84 o
 -10   0   8     3337.84     3366.58     51.41 o
  -9   0   8       73.88       78.58      3.01 o
  -8   0   8     1346.81     1412.98     17.44 o
  -7   0   8      336.59      485.64      7.01 o
  -6   0   8      571.50      644.22      8.70 o
  -5   0   8     1680.32     1702.10     20.43 o
  -4   0   8      149.65      129.67      3.04 o
  -3   0   8     3012.19     3247.31     38.18 o
  -2   0   8       11.19       -2.10      2.15 o
  -1   0   8      536.56      646.88      8.96 o
   0   0   8      286.02      329.44      5.04 o
   1   0   8     6310.62     6920.86     80.08 o
   2   0   8      141.54      144.48      3.34 o
   3   0   8      124.80      174.54      3.81 o
   4   0   8      832.91      796.82     12.32 o
   5   0   8       29.82       26.79      2.34 o
   6   0   8      167.46      149.27      5.12 o
   7   0   8       29.85       31.89      2.83 o
   8   0   8        1.28       -1.74      1.74 o
   9   0   8      984.52      876.17     16.54 o
  10   0   8      116.28      134.38      7.01 o
  11   0   8      376.86      354.58      9.87 o
  12   0   8      215.21      234.05      6.62 o
  13   0   8      392.45      385.89     10.39 o
  14   0   8      207.73      226.12      9.95 o
  15   0   8      435.45      487.89     16.02 o
  16   0   8       65.45       67.04     10.25 o
  17   0   8      402.85      440.15     21.80 o
  18   0   8        9.72       12.06      9.23 o
  19   0   8       21.83       21.91     10.19 o
 -24   1   8        0.86        4.05      6.50 o
 -23   1   8        3.09        5.22      6.52 o
 -22   1   8       35.72       45.12      6.00 o
 -21   1   8        2.96        0.14      3.82 o
 -20   1   8        2.91        0.23      2.94 o
 -19   1   8       38.28       45.59      3.71 o
 -18   1   8        3.85       -1.19      2.53 o
 -17   1   8        3.88        2.23      1.97 o
 -16   1   8      201.73      204.80      5.06 o
 -15   1   8        1.17        2.10      1.93 o
 -14   1   8      720.65      746.92     13.08 o
 -13   1   8      402.45      406.85      6.05 o
 -12   1   8       29.05       30.84      1.79 o
 -11   1   8      831.01      809.89      9.63 o
 -10   1   8        5.20        4.06      0.99 o
  -9   1   8       85.53       97.95      1.95 o
  -8   1   8      386.01      396.67      4.52 o
  -7   1   8        0.00       -0.23      0.63 o
  -6   1   8      592.78      605.84      5.62 o
  -5   1   8      120.42      164.37      2.62 o
  -4   1   8      403.06      419.04      4.40 o
  -3   1   8      505.48      548.18      5.41 o
  -2   1   8       12.33        9.34      0.93 o
  -1   1   8      133.34      144.89      2.10 o
   0   1   8        2.28       -0.05      0.63 o
   1   1   8       54.91       62.12      1.52 o
   2   1   8       39.40       38.19      1.67 o
   3   1   8      198.89      211.92      3.16 o
   4   1   8       32.20       32.09      1.46 o
   5   1   8      191.71      191.09      3.49 o
   6   1   8      104.67      103.64      2.89 o
   7   1   8     1219.57     1222.42     13.01 o
   8   1   8        7.59        9.73      1.45 o
   9   1   8      285.87      267.44      4.29 o
  10   1   8        2.66        1.10      1.45 o
  11   1   8        1.29       -0.99      1.48 o
  12   1   8       39.61       35.20      2.39 o
  13   1   8       37.99       39.88      2.95 o
  14   1   8       55.37       62.56      3.72 o
  15   1   8       25.58       30.23      3.38 o
  16   1   8        0.34       -3.70      3.70 o
  17   1   8        3.68        7.71      8.04 o
  18   1   8       12.96       18.62      6.93 o
  19   1   8        3.47       12.86      7.16 o
 -24   2   8      107.27      120.25      9.77 o
 -23   2   8        1.80       -1.80      5.44 o
 -22   2   8       15.48       17.27      5.36 o
 -21   2   8       62.35       58.08      5.01 o
 -20   2   8      125.23      125.79      9.66 o
 -19   2   8      116.10      104.10      5.37 o
 -18   2   8        0.18       -2.77      2.77 o
 -17   2   8       60.44       51.73      3.71 o
 -16   2   8       86.56       75.50      4.21 o
 -15   2   8      825.22      804.88     11.25 o
 -14   2   8     1323.19     1219.48     14.12 o
 -13   2   8        0.14       -1.31      1.31 o
 -12   2   8      214.75      199.50      3.93 o
 -11   2   8     1368.41     1282.87     13.25 o
 -10   2   8      240.86      231.04      3.47 o
  -9   2   8      178.30      166.43      3.33 o
  -8   2   8      126.50      128.00      2.47 o
  -7   2   8      133.72      120.44      2.33 o
  -6   2   8       22.89       17.44      1.57 o
  -5   2   8       47.64       46.37      1.63 o
  -4   2   8       23.40       22.06      1.43 o
  -3   2   8      415.02      462.47      5.44 o
  -2   2   8        7.50       16.85      1.16 o
  -1   2   8       83.05      120.55      4.06 o
   0   2   8      272.05      247.00      4.17 o
   1   2   8        2.53        2.99      0.72 o
   2   2   8       89.93       99.00      1.99 o
   3   2   8        7.57        1.42      0.67 o
   4   2   8      302.03      259.72      3.45 o
   5   2   8      379.88      360.56      4.64 o
   6   2   8      489.98      480.14      5.75 o
   7   2   8        5.80        5.77      1.41 o
   8   2   8      317.99      312.72      5.33 o
   9   2   8      140.64      144.87      3.75 o
  10   2   8      573.86      619.05      8.73 o
  11   2   8      186.51      164.75      6.06 o
  12   2   8        1.04        0.47      1.88 o
  13   2   8       57.52       55.08      3.65 o
  14   2   8      106.49      120.82      4.97 o
  15   2   8      134.53      148.41      6.39 o
  16   2   8       23.07       20.07      6.18 o
  17   2   8       88.69       95.90      8.50 o
  18   2   8        1.07       -1.42      6.52 o
  19   2   8       20.81       36.01     13.53 o
 -24   3   8        0.29       -1.93      7.70 o
 -23   3   8       24.92       14.95      5.94 o
 -22   3   8       20.94       13.25      5.43 o
 -21   3   8       11.36        2.05      4.98 o
 -20   3   8       39.80       37.69      4.60 o
 -19   3   8       70.04       77.05      4.90 o
 -18   3   8        2.43       -0.34      3.03 o
 -17   3   8        4.41        0.33      2.65 o
 -16   3   8       82.40       88.19      4.35 o
 -15   3   8       17.86       16.40      3.88 o
 -14   3   8      127.08      135.31      4.40 o
 -13   3   8       18.41       14.41      2.10 o
 -12   3   8      198.48      208.77      6.70 o
 -11   3   8     1675.27     1660.68     19.44 o
 -10   3   8       10.64        9.29      1.25 o
  -9   3   8      219.83      215.80      4.26 o
  -8   3   8       10.00        8.56      1.09 o
  -7   3   8        4.27        1.10      0.93 o
  -6   3   8      390.08      433.35      6.70 o
  -5   3   8       68.46       96.32      2.79 o
  -4   3   8      517.46      559.53      6.56 o
  -3   3   8      453.31      475.21      5.97 o
  -2   3   8       72.13       74.88      3.07 o
  -1   3   8       66.92       72.62      2.09 o
   0   3   8     1056.64     1048.93     12.70 o
   1   3   8       15.00       17.85      1.30 o
   2   3   8       62.30       59.12      2.07 o
   3   3   8      196.57      205.45      3.25 o
   4   3   8       40.89       33.31      1.64 o
   5   3   8      174.12      186.45      3.82 o
   6   3   8        0.25       -1.15      1.15 o
   7   3   8       17.82       16.34      1.61 o
   8   3   8      519.90      487.34      7.79 o
   9   3   8      266.88      241.31      5.39 o
  10   3   8       17.53       19.65      2.30 o
  11   3   8        0.50       -1.72      1.72 o
  12   3   8       57.14       55.40      3.55 o
  13   3   8       59.44       59.33      3.93 o
  14   3   8        1.69        1.76      2.69 o
  15   3   8        8.35        2.10      3.51 o
  16   3   8       37.30       34.84      5.81 o
  17   3   8        7.33        5.69      6.20 o
  18   3   8        1.06       -2.41      6.56 o
 -23   4   8       18.34        5.33      7.36 o
 -22   4   8       36.48       36.47      8.52 o
 -21   4   8      122.71      138.33      7.74 o
 -20   4   8       17.42       11.27      4.94 o
 -19   4   8       85.02       92.20      5.33 o
 -18   4   8      201.56      217.08      7.39 o
 -17   4   8      147.20      140.49      5.85 o
 -16   4   8      256.76      236.57      7.08 o
 -15   4   8      190.29      189.34      6.13 o
 -14   4   8      143.09      140.76      5.27 o
 -13   4   8       79.41       71.21      3.76 o
 -12   4   8       61.74       55.51      3.64 o
 -11   4   8      734.03      715.83     11.28 o
 -10   4   8      322.48      352.79      6.71 o
  -9   4   8      159.01      146.85      3.52 o
  -8   4   8      329.47      320.50      5.28 o
  -7   4   8      306.12      293.79      5.22 o
  -6   4   8       45.88       55.12      1.82 o
  -5   4   8      182.89      188.54      3.26 o
  -4   4   8      161.83      158.57      3.33 o
  -3   4   8        4.71        5.30      1.19 o
  -2   4   8      303.53      309.52      5.10 o
  -1   4   8        1.16        3.78      1.10 o
   0   4   8      530.43      504.83      7.05 o
   1   4   8      391.12      383.48      5.48 o
   2   4   8       97.41       96.78      2.33 o
   3   4   8      287.33      271.57      4.30 o
   4   4   8      330.66      343.60      4.95 o
   5   4   8        8.84       12.28      1.36 o
   6   4   8       56.10       53.58      2.12 o
   7   4   8        0.29        0.23      1.16 o
   8   4   8       40.89       37.63      2.31 o
   9   4   8      622.02      625.74      8.99 o
  10   4   8      248.27      260.93      5.39 o
  11   4   8        2.32       -2.27      2.27 o
  12   4   8       14.90       10.76      3.56 o
  13   4   8      104.84      108.64      5.84 o
  14   4   8      177.57      205.64      7.42 o
  15   4   8        1.72       -4.00      4.47 o
  16   4   8        0.03       -4.90      4.90 o
  17   4   8       25.32       23.21      6.01 o
  18   4   8        6.37       -2.80      6.82 o
 -22   5   8       27.03       21.76      9.46 o
 -21   5   8        1.67        5.07      6.44 o
 -20   5   8       24.48       23.59      6.72 o
 -19   5   8        0.00       -2.64      5.02 o
 -18   5   8       20.44       17.50      3.95 o
 -17   5   8       32.63       32.29      3.87 o
 -16   5   8        0.34        2.06      2.85 o
 -15   5   8       81.60       91.03      4.67 o
 -14   5   8       20.87       20.24      2.95 o
 -13   5   8       22.71       19.36      2.89 o
 -12   5   8       36.90       32.91      3.04 o
 -11   5   8        1.29        1.45      2.17 o
 -10   5   8        2.82       -1.60      2.07 o
  -9   5   8        8.35        8.98      2.05 o
  -8   5   8       57.80       58.58      3.01 o
  -7   5   8        0.92        0.81      1.91 o
  -6   5   8       81.06       88.84      3.81 o
  -5   5   8        4.64        1.53      1.25 o
  -4   5   8       61.71       65.49      2.24 o
  -3   5   8        0.19       -1.25      2.46 o
  -2   5   8        2.09       -0.14      3.47 o
  -1   5   8       15.67       12.63      1.46 o
   0   5   8      111.51      106.58      2.35 o
   1   5   8      413.62      386.69      5.60 o
   2   5   8      210.66      225.19      4.60 o
   3   5   8      204.47      198.11      4.44 o
   4   5   8        7.06       12.18      1.88 o
   5   5   8       17.69       10.57      1.92 o
   6   5   8        4.74        4.71      1.75 o
   7   5   8       58.58       59.22      2.84 o
   8   5   8        1.07        1.51      1.88 o
   9   5   8        2.95        3.55      2.07 o
  10   5   8        1.67       -0.02      2.07 o
  11   5   8       29.83       30.23      2.97 o
  12   5   8       14.43       14.33      2.69 o
  13   5   8        5.34        2.38      3.83 o
  14   5   8        8.17       14.24      4.76 o
  15   5   8        1.95        0.55      4.85 o
  16   5   8        9.73        7.05      5.29 o
  17   5   8        6.39        2.12      6.71 o
 -22   6   8        9.37        7.42      9.00 o
 -21   6   8       77.61      104.06      9.64 o
 -20   6   8       14.77       12.23      6.82 o
 -19   6   8       34.92       49.79     11.72 o
 -18   6   8      163.05      166.74     10.39 o
 -17   6   8       55.19       68.95      5.61 o
 -16   6   8       66.66       71.92      5.49 o
 -15   6   8      286.05      284.40      7.98 o
 -14   6   8       18.50       20.24      3.54 o
 -13   6   8       35.48       37.01      3.53 o
 -12   6   8      179.49      182.65      5.92 o
 -11   6   8       40.93       44.34      3.28 o
 -10   6   8       57.83       50.92      4.23 o
  -9   6   8        1.71        0.38      1.88 o
  -8   6   8       83.93       89.05      3.63 o
  -7   6   8       54.92       56.02      2.68 o
  -6   6   8       83.23       92.37      4.74 o
  -5   6   8      328.79      300.78      6.99 o
  -4   6   8       21.30       18.86      1.78 o
  -3   6   8      187.59      204.55      8.70 o
  -2   6   8      529.12      563.48     27.54 o
  -1   6   8        2.07       -3.65      3.65 o
   0   6   8       77.64       75.86      3.53 o
   1   6   8       64.05       67.44      3.89 o
   2   6   8       11.86       11.73      2.38 o
   3   6   8      208.19      188.81      4.53 o
   4   6   8      143.95      141.48      4.13 o
   5   6   8       20.99       19.60      2.20 o
   6   6   8        0.01       -2.00      2.00 o
   7   6   8       37.40       38.33      3.93 o
   8   6   8       39.19       38.35      3.67 o
   9   6   8      413.32      415.31     11.88 o
  10   6   8       43.22       41.70      4.12 o
  11   6   8        9.61        9.74      3.31 o
  12   6   8        1.93       -2.93      2.93 o
  13   6   8       69.33       70.79      5.20 o
  14   6   8       58.17       64.62      7.53 o
  15   6   8        4.74        5.32      6.31 o
  16   6   8        4.16        4.95      6.68 o
 -20   7   8       26.18       26.95      7.25 o
 -19   7   8       45.42       55.89     11.86 o
 -18   7   8       11.26        8.85      7.39 o
 -17   7   8       53.31       60.63      8.44 o
 -16   7   8        0.74       -0.46      4.84 o
 -15   7   8       14.44       12.70      4.17 o
 -14   7   8       62.43       61.85      4.97 o
 -13   7   8       20.90       15.34      3.65 o
 -12   7   8       20.70       25.09      3.72 o
 -11   7   8      161.57      173.83      5.89 o
 -10   7   8       11.50        7.78      2.10 o
  -9   7   8       11.97        8.56      1.98 o
  -8   7   8        1.33       -1.60      1.60 o
  -7   7   8        0.51        1.01      1.56 o
  -6   7   8       60.38       53.12      3.45 o
  -5   7   8       59.51       52.13      3.89 o
  -4   7   8        0.77        2.04      1.46 o
  -3   7   8        1.34       -2.75      3.92 o
  -2   7   8        0.03        3.22      4.06 o
  -1   7   8       36.59       39.60      8.83 o
   0   7   8       27.66       36.88      4.94 o
   1   7   8       10.11       13.29      2.76 o
   2   7   8      131.04      123.82      4.34 o
   3   7   8       55.00       58.92      5.29 o
   4   7   8       92.03       97.24      4.26 o
   5   7   8      105.62      111.26      4.72 o
   6   7   8       21.06       15.39      2.87 o
   7   7   8       15.69       18.30      3.11 o
   8   7   8      101.25      111.53      6.08 o
   9   7   8        0.04       -1.93      3.50 o
  10   7   8       23.80       28.65      5.34 o
  11   7   8       36.05       34.34     11.55 o
  12   7   8        0.65        6.50      5.34 o
  13   7   8       46.04       41.29      6.94 o
  14   7   8        1.68       -1.96      5.55 o
  15   7   8        0.19       -2.78      6.19 o
 -19   8   8       24.06       37.78      7.45 o
 -18   8   8        3.07        7.33      6.00 o
 -17   8   8        6.87       -0.26      5.48 o
 -16   8   8       25.64       35.14     16.05 o
 -15   8   8      252.40      253.95     11.78 o
 -14   8   8       27.99       34.20      5.87 o
 -13   8   8       10.29        0.13      2.76 o
 -12   8   8       43.42       42.90      3.62 o
 -11   8   8       17.66       12.19      2.61 o
 -10   8   8      134.53      131.76      6.02 o
  -9   8   8        1.88       -0.27      3.13 o
  -8   8   8       26.70       24.53      3.53 o
  -7   8   8       56.01       66.01      4.70 o
  -6   8   8       14.26       12.03      2.81 o
  -5   8   8      293.18      283.67     13.11 o
  -4   8   8        8.07        4.54      1.82 o
  -3   8   8       82.15       60.36     10.30 o
  -2   8   8        0.24       -6.91      7.47 o
  -1   8   8       11.73       16.99      8.32 o
   0   8   8       30.27       41.73      9.96 o
   1   8   8       40.46       15.17      8.27 o
   2   8   8       11.31        5.62      2.22 o
   3   8   8       11.12        7.91      5.85 o
   4   8   8        5.50        0.43      2.48 o
   5   8   8        1.82       -2.45      2.46 o
   6   8   8       87.21       95.48      5.70 o
   7   8   8        9.92        4.68      3.66 o
   8   8   8       33.11       34.67      5.34 o
   9   8   8       64.28       66.85      6.69 o
  10   8   8       39.14       41.80      6.44 o
  11   8   8       64.19       78.58      7.71 o
  12   8   8        1.37        0.97      5.58 o
  13   8   8       16.82       21.53      6.49 o
 -17   9   8        0.00        0.48      6.17 o
 -16   9   8        4.56        0.41     12.82 o
 -15   9   8       29.98       20.75      6.01 o
 -14   9   8       27.21       30.18     10.45 o
 -13   9   8       15.85       16.55      3.75 o
 -12   9   8        0.91       -1.16      2.99 o
 -11   9   8       12.12       13.52      3.25 o
 -10   9   8        0.70       -0.02      2.32 o
  -9   9   8       21.39       22.48      5.42 o
  -8   9   8       17.45       19.38      3.24 o
  -7   9   8       18.08       20.43      3.47 o
  -6   9   8        2.17       -5.02      5.07 o
  -5   9   8        0.02        0.28      8.83 o
  -4   9   8       70.57       58.71     10.81 o
  -3   9   8       14.29        8.27      9.29 o
  -2   9   8        6.06        4.30      8.89 o
  -1   9   8       18.33       14.27      9.17 o
   0   9   8        0.08        7.13      8.72 o
   1   9   8       16.68       21.18      9.17 o
   2   9   8       20.00       19.31      9.29 o
   3   9   8       10.53       16.08      9.96 o
   4   9   8        0.06       -8.49      8.52 o
   5   9   8        0.91        0.66      7.28 o
   6   9   8       16.51       15.67      4.18 o
   7   9   8       15.34        4.51      4.18 o
   8   9   8        2.84       -3.95      3.95 o
   9   9   8        0.38       -4.05      4.05 o
  10   9   8        0.76       -0.90      4.66 o
  11   9   8        1.84        6.05      5.18 o
  12   9   8        8.53        3.51      6.28 o
 -15  10   8        2.60       -1.93      5.25 o
 -14  10   8        0.79        0.44      5.06 o
 -13  10   8        1.66        1.59      3.28 o
 -12  10   8       12.32       14.59      3.73 o
 -11  10   8       21.41       24.68      3.81 o
 -10  10   8       92.89      104.18      5.63 o
  -9  10   8        6.40        5.18      9.79 o
  -8  10   8       51.11       61.03     12.85 o
  -7  10   8        0.00        2.49     10.19 o
  -6  10   8        8.04        8.55      9.74 o
  -5  10   8       29.14       35.78     11.38 o
  -4  10   8        1.01        1.53      8.89 o
  -3  10   8        6.90       12.57      9.23 o
  -2  10   8       24.11       32.22     10.93 o
  -1  10   8        3.70       10.02      9.29 o
   0  10   8        4.23        9.91      9.85 o
   1  10   8      130.44      145.62     15.74 o
   2  10   8       23.72       13.25     10.87 o
   3  10   8        4.05       -9.12      9.12 o
   4  10   8        1.43        8.44     11.15 o
   5  10   8        3.66        5.72     11.15 o
   6  10   8        7.04        4.64     10.81 o
   7  10   8        3.77        0.51     11.32 o
   8  10   8        9.61       -7.59     10.59 o
   9  10   8       18.62       25.82     12.29 o
 -11  11   8        2.89       -2.38     11.66 o
 -10  11   8        0.59       -2.43     10.98 o
  -9  11   8        2.50       -2.04     10.36 o
  -8  11   8        0.04       11.27     11.44 o
  -7  11   8       16.87       19.14     11.95 o
  -6  11   8       35.60       22.70     11.21 o
  -5  11   8        2.93        5.83     11.32 o
  -4  11   8        8.88       14.27     11.21 o
  -3  11   8        0.53       15.80     10.42 o
  -2  11   8        0.03       -0.51     10.25 o
  -1  11   8        0.62        1.81     10.64 o
   0  11   8        0.64       11.27     11.38 o
   1  11   8        5.78       15.12     10.81 o
   2  11   8        1.23        5.94     11.66 o
   3  11   8       11.17       22.08     12.00 o
   4  11   8        3.79      -10.19     10.19 o
   5  11   8       14.21       21.18     12.68 o
   6  11   8       10.91       -1.36     12.23 o
  -4  12   8        2.56       28.88     11.61 o
  -3  12   8        1.16       13.08     11.72 o
  -2  12   8        2.67        1.02     11.38 o
 -24   1   9        0.41       -4.08      9.51 o
 -23   1   9        8.86       11.15      6.40 o
 -22   1   9       16.75       17.51      6.17 o
 -21   1   9       81.61       99.75      5.16 o
 -20   1   9        1.23        0.24      2.92 o
 -19   1   9      143.01      147.65      6.73 o
 -18   1   9        9.76        9.52      2.59 o
 -17   1   9        0.08       -1.45      2.17 o
 -16   1   9      130.23      117.08      5.12 o
 -15   1   9      101.60      101.80      4.78 o
 -14   1   9       41.69       43.23      2.57 o
 -13   1   9       60.83       60.56      2.36 o
 -12   1   9      204.06      200.86      3.93 o
 -11   1   9      133.63      126.34      2.53 o
 -10   1   9      494.37      460.24      5.34 o
  -9   1   9     1152.83     1134.19     10.89 o
  -8   1   9        4.10        5.43      0.90 o
  -7   1   9      681.44      688.30      7.03 o
  -6   1   9     1199.57     1127.80     11.49 o
  -5   1   9     3637.49     3702.95     34.69 o
  -4   1   9      558.70      499.54      5.48 o
  -3   1   9      553.54      646.02      7.62 o
  -2   1   9        0.16       -0.94      0.94 o
  -1   1   9     1058.54      975.44      9.40 o
   0   1   9     4371.27     4256.36     33.71 o
   1   1   9      157.04      144.33      2.53 o
   2   1   9      207.04      221.17      3.17 o
   3   1   9        5.12        6.37      1.13 o
   4   1   9     3422.74     3256.11     30.95 o
   5   1   9     2468.33     2413.48     23.57 o
   6   1   9       59.31       57.39      2.16 o
   7   1   9        4.15        3.84      1.34 o
   8   1   9        0.06       -1.40      1.40 o
   9   1   9      318.89      318.64      5.65 o
  10   1   9      274.61      268.91      5.26 o
  11   1   9        6.04        1.58      1.75 o
  12   1   9        2.33        1.86      1.73 o
  13   1   9       14.92       11.33      2.63 o
  14   1   9      185.09      195.70      6.32 o
  15   1   9      336.80      359.61     11.09 o
  16   1   9      104.31      112.15      8.98 o
  17   1   9       35.75       33.10      7.26 o
  18   1   9        0.46       -2.91      6.41 o
 -24   2   9       11.37       10.33      6.99 o
 -23   2   9       73.37       77.71      8.75 o
 -22   2   9       24.70       34.09      5.68 o
 -21   2   9       55.79       66.00      5.26 o
 -20   2   9       38.64       36.96      4.63 o
 -19   2   9        0.16        0.67      3.16 o
 -18   2   9       14.53       12.66      3.12 o
 -17   2   9       41.77       54.00      3.93 o
 -16   2   9        9.99        7.30      2.37 o
 -15   2   9      427.14      434.75      8.16 o
 -14   2   9      119.87      112.24      3.57 o
 -13   2   9        3.24        0.10      1.42 o
 -12   2   9      345.77      321.93      4.76 o
 -11   2   9       10.07       12.57      1.39 o
 -10   2   9      104.86       98.68      2.31 o
  -9   2   9      108.62      107.60      2.50 o
  -8   2   9      340.72      358.41      4.71 o
  -7   2   9       93.63      104.11      2.44 o
  -6   2   9      205.91      186.89      5.04 o
  -5   2   9        5.14        4.14      1.51 o
  -4   2   9      708.44      708.63      7.75 o
  -3   2   9        9.78        7.24      1.04 o
  -2   2   9      302.87      326.51      5.32 o
  -1   2   9      514.97      519.68      7.34 o
   0   2   9      214.27      230.62      3.68 o
   1   2   9       34.56       39.62      1.45 o
   2   2   9      176.82      173.19      3.70 o
   3   2   9       78.40       80.41      2.54 o
   4   2   9     1042.33      962.41     11.26 o
   5   2   9       44.73       30.92      1.98 o
   6   2   9      201.51      198.09      4.07 o
   7   2   9      507.27      465.10      6.95 o
   8   2   9       19.84       16.35      1.80 o
   9   2   9       30.69       29.14      2.20 o
  10   2   9       24.71       31.58      2.30 o
  11   2   9       66.13       65.02      3.00 o
  12   2   9       49.63       50.04      3.11 o
  13   2   9       48.70       50.40      3.32 o
  14   2   9       14.66       11.84      3.44 o
  15   2   9        6.07        1.36      6.34 o
  16   2   9        1.22        8.58      8.44 o
  17   2   9        0.40       -4.79      6.08 o
  18   2   9       16.65       13.18     11.66 o
 -24   3   9        0.01       -2.26      5.30 o
 -23   3   9        1.63       -0.97      6.99 o
 -22   3   9       12.51        6.47      5.25 o
 -21   3   9        6.61        1.78      4.62 o
 -20   3   9        0.58       -3.40      3.40 o
 -19   3   9        1.30       -3.66      3.66 o
 -18   3   9       37.27       30.37      3.78 o
 -17   3   9       48.52       42.92      3.92 o
 -16   3   9       76.08       62.41      3.99 o
 -15   3   9      216.58      225.11      6.59 o
 -14   3   9      135.41      156.01      5.28 o
 -13   3   9      107.47      106.12      3.89 o
 -12   3   9       43.49       33.14      2.03 o
 -11   3   9      552.05      593.20      8.47 o
 -10   3   9      240.58      254.19      4.88 o
  -9   3   9      977.83     1001.43     11.54 o
  -8   3   9      503.23      465.64      6.74 o
  -7   3   9      394.11      383.60      7.39 o
  -6   3   9     1781.12     1661.28     20.61 o
  -5   3   9      736.87      694.65      8.64 o
  -4   3   9        1.84        0.20      0.98 o
  -3   3   9        0.49        0.70      0.87 o
  -2   3   9      878.05      856.19     10.71 o
  -1   3   9     1440.25     1344.09     17.47 o
   0   3   9      574.21      532.68      7.53 o
   1   3   9     1362.76     1341.09     16.96 o
   2   3   9       25.33       21.83      1.37 o
   3   3   9      527.35      518.99      6.54 o
   4   3   9     2468.75     2380.77     23.50 o
   5   3   9      446.26      397.85      6.16 o
   6   3   9       16.32       13.96      1.63 o
   7   3   9        3.58        2.57      1.46 o
   8   3   9      491.67      456.03      7.13 o
   9   3   9      332.01      326.23      5.91 o
  10   3   9       84.54       80.01      3.14 o
  11   3   9       30.00       31.99      2.45 o
  12   3   9       20.02       15.91      2.92 o
  13   3   9      165.23      160.60      7.09 o
  14   3   9       45.20       49.76      4.62 o
  15   3   9       27.62       18.57      5.24 o
  16   3   9       16.58       21.85      6.25 o
  17   3   9        0.64        1.28      6.53 o
 -23   4   9        0.06       -6.71      6.71 o
 -22   4   9        0.51       -5.35      5.35 o
 -21   4   9        0.84       -1.48      4.80 o
 -20   4   9       48.09       54.38      5.91 o
 -19   4   9        2.60       -1.26      3.44 o
 -18   4   9       39.94       38.58      4.05 o
 -17   4   9        8.47        5.22      3.14 o
 -16   4   9      110.18      111.14      5.78 o
 -15   4   9        6.56        3.38      3.43 o
 -14   4   9       17.07       18.90      2.98 o
 -13   4   9        2.57        0.06      2.35 o
 -12   4   9       90.87       82.45      3.88 o
 -11   4   9       30.04       27.07      3.10 o
 -10   4   9       83.81       66.84      3.35 o
  -9   4   9      226.35      222.03      5.67 o
  -8   4   9       64.60       60.42      3.31 o
  -7   4   9       18.08       13.92      1.98 o
  -6   4   9      824.46      788.62     12.63 o
  -5   4   9      195.87      171.72      2.95 o
  -4   4   9       70.55       73.72      2.58 o
  -3   4   9      814.51      835.88     11.94 o
  -2   4   9       54.76       47.38      2.10 o
  -1   4   9     1208.67     1168.80     15.84 o
   0   4   9       20.25       18.42      1.61 o
   1   4   9       86.65       81.67      4.44 o
   2   4   9      136.76      138.46      4.14 o
   3   4   9      236.11      213.98      4.04 o
   4   4   9      272.55      259.26      4.65 o
   5   4   9       23.85       26.05      1.79 o
   6   4   9       12.86       12.79      1.99 o
   7   4   9       37.88       27.07      2.36 o
   8   4   9        9.63        8.72      2.10 o
   9   4   9        0.14        1.38      1.97 o
  10   4   9       11.26       10.02      2.36 o
  11   4   9       42.93       41.68      3.58 o
  12   4   9        2.02        1.98      2.76 o
  13   4   9        2.73        3.51      3.45 o
  14   4   9       22.40       17.19      5.05 o
  15   4   9       23.99       29.26      5.49 o
  16   4   9        0.65        0.99      5.22 o
  17   4   9        0.04       -2.42      6.19 o
 -22   5   9       35.10       42.11      8.20 o
 -21   5   9       28.51       49.15     17.33 o
 -20   5   9       49.00       72.68      8.09 o
 -19   5   9        8.91       11.99      4.68 o
 -18   5   9      107.69      109.26      5.70 o
 -17   5   9       21.41       18.87      3.57 o
 -16   5   9       62.76       78.46      4.77 o
 -15   5   9      213.94      221.78      7.06 o
 -14   5   9        5.68        4.06      2.69 o
 -13   5   9      193.73      188.32      7.64 o
 -12   5   9       18.64       10.44      2.64 o
 -11   5   9      703.91      685.11     12.15 o
 -10   5   9      191.84      185.29      5.41 o
  -9   5   9      213.94      225.35      5.82 o
  -8   5   9      152.02      159.51      4.74 o
  -7   5   9      367.35      319.43      7.62 o
  -6   5   9      570.99      573.85     11.26 o
  -5   5   9      963.64      902.53     15.91 o
  -4   5   9     1599.54     1621.72     26.23 o
  -3   5   9     2148.09     2138.90     28.53 o
  -2   5   9      801.55      789.25     12.85 o
  -1   5   9     1256.83     1211.70     20.27 o
   0   5   9       58.10       53.50      2.75 o
   1   5   9      640.73      627.16     10.84 o
   2   5   9      105.00       99.49      3.73 o
   3   5   9      433.56      490.78      8.07 o
   4   5   9      299.03      341.40      6.54 o
   5   5   9        0.26       -1.56      1.56 o
   6   5   9      203.38      202.66      4.82 o
   7   5   9        1.54       -2.06      2.06 o
   8   5   9      698.72      741.93     12.33 o
   9   5   9      152.62      157.06      5.37 o
  10   5   9       37.18       34.17      3.45 o
  11   5   9      214.14      217.55      6.59 o
  12   5   9        0.22       -3.16      3.16 o
  13   5   9       19.47       22.87      5.09 o
  14   5   9       10.77       17.22      5.71 o
  15   5   9        6.01        3.78      5.75 o
  16   5   9       27.49       26.95      6.11 o
 -21   6   9        3.12        1.42      6.50 o
 -20   6   9        0.11       -1.23      6.82 o
 -19   6   9        7.80       10.88      7.56 o
 -18   6   9       26.04       42.12     14.47 o
 -17   6   9       15.55       12.05      4.29 o
 -16   6   9      111.93      107.07      7.29 o
 -15   6   9       69.45       76.76      4.68 o
 -14   6   9       17.77       12.32      3.21 o
 -13   6   9       25.42       28.59      4.05 o
 -12   6   9      129.98      124.26      4.97 o
 -11   6   9       39.50       35.19      3.06 o
 -10   6   9      105.64       97.42      4.16 o
  -9   6   9      100.76       93.45      4.02 o
  -8   6   9       15.47       16.93      2.67 o
  -7   6   9      302.58      293.34      7.42 o
  -6   6   9       35.95       25.57      3.89 o
  -5   6   9       84.33       85.49      3.44 o
  -4   6   9        8.86        5.53      1.42 o
  -3   6   9        7.24       16.47      4.38 o
  -2   6   9      127.12      108.15      6.71 o
  -1   6   9       14.12       17.09      4.27 o
   0   6   9       19.14       24.92      2.73 o
   1   6   9        5.60        7.47      2.21 o
   2   6   9      416.96      417.95      8.48 o
   3   6   9      237.07      247.21      6.29 o
   4   6   9       33.98       27.97      3.15 o
   5   6   9       25.11       25.82      3.64 o
   6   6   9        2.64       -0.74      2.32 o
   7   6   9       82.79       86.29      4.55 o
   8   6   9       18.47       22.29      3.53 o
   9   6   9       80.78       87.46      4.93 o
  10   6   9       21.70       19.65      4.25 o
  11   6   9        2.37        0.29      3.77 o
  12   6   9      147.30      157.59     13.03 o
  13   6   9       28.19       44.77      5.93 o
  14   6   9        4.96        1.88      6.04 o
  15   6   9        0.07       -6.10      6.34 o
 -20   7   9        0.03        4.94      7.08 o
 -19   7   9        0.78        6.60      6.26 o
 -18   7   9        1.61        0.01      5.99 o
 -17   7   9       22.84       13.92      5.53 o
 -16   7   9        0.98        1.79      4.82 o
 -15   7   9       81.79       89.25      5.98 o
 -14   7   9        9.69        4.47      3.73 o
 -13   7   9       45.74       48.17      5.30 o
 -12   7   9       41.76       46.99      6.00 o
 -11   7   9        3.59        1.71      2.47 o
 -10   7   9       23.45       25.25      2.90 o
  -9   7   9      386.36      383.63      8.38 o
  -8   7   9       12.39       11.41      2.52 o
  -7   7   9       92.21       91.94      4.18 o
  -6   7   9       48.99       58.95      6.37 o
  -5   7   9      253.90      256.81     14.02 o
  -4   7   9       26.96       36.50      5.89 o
  -3   7   9       37.58       34.84      5.27 o
  -2   7   9      298.55      316.08     15.97 o
  -1   7   9      117.02      120.36      7.59 o
   0   7   9      289.91      298.17     11.54 o
   1   7   9      238.51      230.01      7.63 o
   2   7   9       14.16       15.12      3.32 o
   3   7   9      250.68      271.73      6.91 o
   4   7   9      171.86      182.21      7.46 o
   5   7   9      168.82      210.27      6.52 o
   6   7   9      138.01      134.89      5.36 o
   7   7   9        1.13        3.34      2.95 o
   8   7   9      142.16      161.61     15.93 o
   9   7   9       89.08       84.95      7.45 o
  10   7   9      168.36      187.20      9.98 o
  11   7   9       64.75       68.48      7.45 o
  12   7   9       41.47       36.31     11.21 o
  13   7   9       12.86        6.42      5.94 o
  14   7   9       20.92       21.16      6.88 o
 -19   8   9        0.85       -6.01      6.01 o
 -18   8   9       14.29        7.68      6.02 o
 -17   8   9        0.75       -3.50      5.13 o
 -16   8   9        1.34       -2.76      5.13 o
 -15   8   9       27.03       38.21      6.96 o
 -14   8   9        4.26       -0.02      5.89 o
 -13   8   9       15.52       13.31     16.82 o
 -12   8   9      102.54      108.26      6.73 o
 -11   8   9       41.91       37.65      4.55 o
 -10   8   9       30.80       27.07      3.52 o
  -9   8   9        4.45        0.31      2.58 o
  -8   8   9       12.72       12.45      8.78 o
  -7   8   9      103.02      100.09      5.26 o
  -6   8   9       23.68       14.53      3.23 o
  -5   8   9       84.69       83.74     12.29 o
  -4   8   9      169.56      188.14     15.51 o
  -3   8   9        4.21        4.02      8.04 o
  -2   8   9       18.50       29.84      9.23 o
  -1   8   9       26.42       54.69     10.30 o
   0   8   9      126.06      121.50     13.42 o
   1   8   9        6.68        4.02      8.15 o
   2   8   9       66.88       43.31     10.02 o
   3   8   9        6.79        6.24      2.45 o
   4   8   9       46.26       48.73      4.36 o
   5   8   9       34.91       34.25      5.15 o
   6   8   9        0.72        0.54      3.55 o
   7   8   9       26.18       11.88      4.32 o
   8   8   9        5.04        2.14      4.19 o
   9   8   9       14.27        9.16      8.01 o
  10   8   9       67.21       73.01      7.23 o
  11   8   9        8.99       14.48      5.79 o
  12   8   9       11.94       11.31      5.94 o
 -17   9   9       13.24        6.29      5.77 o
 -16   9   9        3.51        6.58      5.47 o
 -15   9   9       10.32       18.32      5.79 o
 -14   9   9        5.87       10.83      5.14 o
 -13   9   9        4.39        5.17     10.79 o
 -12   9   9        4.47       10.66      4.35 o
 -11   9   9        0.56       -3.62      3.62 o
 -10   9   9       98.15      101.84      7.04 o
  -9   9   9      210.79      222.29      7.81 o
  -8   9   9       27.38       22.58      5.26 o
  -7   9   9        0.01       -7.98      7.98 o
  -6   9   9       17.98       30.52     11.04 o
  -5   9   9      112.54      123.48     14.49 o
  -4   9   9       46.23       66.87     11.72 o
  -3   9   9       52.76       62.62     12.12 o
  -2   9   9        0.61        3.74      8.55 o
  -1   9   9       20.61        3.40      9.51 o
   0   9   9      264.74      297.76     20.50 o
   1   9   9        6.77       17.44     10.36 o
   2   9   9        9.75       -0.11      8.95 o
   3   9   9       21.59       35.90     11.21 o
   4   9   9       37.91       23.78     10.81 o
   5   9   9      185.40      229.64     19.87 o
   6   9   9        6.60        8.15     10.30 o
   7   9   9        0.33        1.48      3.76 o
   8   9   9        0.20        1.94      4.12 o
   9   9   9        4.29        3.98      4.64 o
  10   9   9       18.72       29.05      7.73 o
 -14  10   9        0.46        4.63      4.90 o
 -13  10   9        0.15        3.19     10.50 o
 -12  10   9        0.94       -0.27     11.21 o
 -11  10   9        9.97        6.88      4.39 o
 -10  10   9        7.13       10.64     11.78 o
  -9  10   9       13.61       12.74     11.89 o
  -8  10   9        7.65       11.83     10.93 o
  -7  10   9        4.16        3.74     11.04 o
  -6  10   9        5.76       -0.96     10.59 o
  -5  10   9        0.01        6.68     10.81 o
  -4  10   9       14.95       13.98     10.25 o
  -3  10   9        8.86        6.00     10.02 o
  -2  10   9        0.20       -3.28     10.25 o
  -1  10   9        0.65       -6.06     10.02 o
   0  10   9      120.57      111.09     14.55 o
   1  10   9        3.36        0.23     10.81 o
   2  10   9        7.59        2.72     10.36 o
   3  10   9        8.10        4.98     11.44 o
   4  10   9       13.04       30.35     12.23 o
   5  10   9        5.06        8.95     12.00 o
   6  10   9        1.13       -1.30     11.55 o
   7  10   9        0.26       -3.57     10.76 o
   8  10   9        0.60        3.00     12.23 o
 -10  11   9       26.86       39.69     14.38 o
  -9  11   9        6.00       11.32     12.68 o
  -8  11   9        0.05        2.32     12.17 o
  -7  11   9        2.79       15.85     11.72 o
  -6  11   9       67.93       66.24     14.78 o
  -5  11   9       48.86       40.31     13.48 o
  -4  11   9        3.73       -0.74     10.64 o
  -3  11   9       11.86       -0.45     11.10 o
  -2  11   9        0.03       -5.44     11.32 o
  -1  11   9       11.30        5.27     12.06 o
   0  11   9       37.31       19.14     12.97 o
   1  11   9       17.80       13.98     12.23 o
   2  11   9        1.63        0.17     11.83 o
   3  11   9        9.97        7.53     11.83 o
   4  11   9       22.15       13.14     12.23 o
 -24   0  10      323.37      371.30     21.57 o
 -23   0  10       14.11        7.25      8.83 o
 -22   0  10       56.17       63.73      7.25 o
 -21   0  10       34.79       31.78      5.65 o
 -20   0  10      422.24      419.67     24.37 o
 -19   0  10        5.94        5.29      5.63 o
 -18   0  10       19.16        9.27      4.02 o
 -17   0  10       65.43       66.58      4.79 o
 -16   0  10      785.37      787.04     16.01 o
 -15   0  10     1096.01     1022.59     33.82 o
 -14   0  10       29.18       20.88      3.13 o
 -13   0  10      285.21      245.86      7.02 o
 -12   0  10      218.62      213.49      6.43 o
 -11   0  10     2265.45     2238.74     30.17 o
 -10   0  10      190.36      170.69      4.77 o
  -9   0  10      607.18      626.90      9.61 o
  -8   0  10     1531.59     1516.14     18.87 o
  -7   0  10       78.82       77.41      2.59 o
  -6   0  10     1269.36     1215.20     19.81 o
  -5   0  10     1046.34     1091.32     13.97 o
  -4   0  10      301.73      339.67      6.80 o
  -3   0  10      545.14      620.44     11.86 o
  -2   0  10       31.75       42.42      3.45 o
  -1   0  10     1040.28     1066.12     14.17 o
   0   0  10       25.54       32.03      2.15 o
   1   0  10      101.83       97.76      3.19 o
   2   0  10     1074.56     1049.10     14.30 o
   3   0  10        0.01        1.96      1.67 o
   4   0  10      287.29      278.18      5.76 o
   5   0  10      466.26      499.18      8.42 o
   6   0  10      199.19      187.78      4.85 o
   7   0  10      908.15      834.47     12.56 o
   8   0  10      245.67      235.53      9.05 o
   9   0  10       97.99      105.08      4.57 o
  10   0  10      265.04      277.59      7.37 o
  11   0  10        8.34        2.95      2.84 o
  12   0  10       30.28       23.01      3.87 o
  13   0  10        3.32        0.54      3.15 o
  14   0  10        5.17        2.11      4.80 o
  15   0  10       76.09       75.47     10.64 o
  16   0  10       10.37       29.05     10.13 o
  17   0  10        0.21       -8.32      8.78 o
 -24   1  10        5.22        4.30      7.08 o
 -23   1  10        3.06        0.79      6.34 o
 -22   1  10        0.00       -2.65      5.68 o
 -21   1  10        4.98        9.41      3.65 o
 -20   1  10        3.75        3.19      2.99 o
 -19   1  10        5.13       -0.60      3.16 o
 -18   1  10       19.50       17.34      2.81 o
 -17   1  10        4.36       -2.16      2.16 o
 -16   1  10      190.57      182.15      5.36 o
 -15   1  10        0.71        1.68      2.18 o
 -14   1  10       93.00       93.73      4.22 o
 -13   1  10      129.24      130.61      3.87 o
 -12   1  10       18.17       21.41      1.99 o
 -11   1  10       71.93       72.09      2.47 o
 -10   1  10     1351.79     1395.17     14.01 o
  -9   1  10        0.14       -0.44      1.02 o
  -8   1  10      215.11      209.33      3.68 o
  -7   1  10        0.51       -1.12      1.19 o
  -6   1  10        0.55       -0.75      1.06 o
  -5   1  10      149.04      157.20      3.00 o
  -4   1  10        0.68        1.47      0.89 o
  -3   1  10        6.15        5.94      1.16 o
  -2   1  10       14.53       10.67      1.25 o
  -1   1  10        5.57        5.87      1.19 o
   0   1  10       73.92       76.53      3.18 o
   1   1  10      795.61      800.12      8.28 o
   2   1  10      451.03      448.65      5.17 o
   3   1  10        4.10        1.28      1.38 o
   4   1  10       92.58       96.55      2.60 o
   5   1  10      231.32      219.76      4.79 o
   6   1  10       62.57       57.36      2.46 o
   7   1  10       59.42       66.75      2.65 o
   8   1  10       17.79       20.73      2.04 o
   9   1  10      231.78      227.99      4.92 o
  10   1  10       20.11       21.96      2.25 o
  11   1  10       36.67       43.42      3.23 o
  12   1  10       17.86       13.97      2.68 o
  13   1  10       28.30       29.89      3.26 o
  14   1  10       13.47       15.96      4.25 o
  15   1  10        4.93        2.22      6.15 o
  16   1  10        0.12        0.43      6.31 o
  17   1  10       12.87        4.50      6.59 o
 -24   2  10      115.25      134.16     10.24 o
 -23   2  10        0.62       -2.53      6.28 o
 -22   2  10        0.23        2.11      6.71 o
 -21   2  10       41.13       31.26      4.51 o
 -20   2  10      404.52      426.05     10.45 o
 -19   2  10      142.03      150.21      6.69 o
 -18   2  10       90.80       81.64      4.69 o
 -17   2  10       21.28       20.60      3.40 o
 -16   2  10       97.95       97.87      4.04 o
 -15   2  10      365.02      384.97      7.66 o
 -14   2  10      311.30      286.52      7.13 o
 -13   2  10       45.27       45.02      2.39 o
 -12   2  10       85.68       78.62      3.26 o
 -11   2  10     1261.35     1204.86     13.69 o
 -10   2  10      210.47      204.84      3.86 o
  -9   2  10      211.98      212.31      3.56 o
  -8   2  10       85.00       79.80      2.17 o
  -7   2  10      809.66      813.40      9.82 o
  -6   2  10      503.45      481.65      6.87 o
  -5   2  10      389.75      365.19      4.78 o
  -4   2  10      389.44      374.92      5.72 o
  -3   2  10       92.33       83.31      3.52 o
  -2   2  10      134.61      139.87      3.26 o
  -1   2  10       85.14       85.89      2.76 o
   0   2  10       63.49       82.30      2.23 o
   1   2  10      228.93      253.41      3.99 o
   2   2  10      126.21      116.75      2.88 o
   3   2  10        7.02        5.26      1.35 o
   4   2  10      185.19      166.38      5.07 o
   5   2  10        0.37       -1.31      1.31 o
   6   2  10       54.66       53.03      2.43 o
   7   2  10       10.82        9.64      1.77 o
   8   2  10       24.44       24.07      2.13 o
   9   2  10        1.84        0.72      1.78 o
  10   2  10      225.10      232.27      5.14 o
  11   2  10        1.73        0.52      1.97 o
  12   2  10       26.06       26.47      3.25 o
  13   2  10       31.42       34.79      4.14 o
  14   2  10       35.66       50.26      9.51 o
  15   2  10        9.51        1.50      5.76 o
  16   2  10        3.66       -3.10      6.10 o
  17   2  10        1.60       12.75     12.12 o
 -23   3  10        0.00       -5.16      5.16 o
 -22   3  10        0.89       -3.17      5.07 o
 -21   3  10        3.12       -2.81      4.74 o
 -20   3  10       16.38       17.92      4.13 o
 -19   3  10        0.67        2.04      3.28 o
 -18   3  10      146.27      160.55      6.36 o
 -17   3  10       19.77       16.48      3.24 o
 -16   3  10      216.70      201.99      6.55 o
 -15   3  10      243.59      238.98      8.34 o
 -14   3  10       96.86       96.62      4.96 o
 -13   3  10       43.76       36.98      3.18 o
 -12   3  10       61.40       59.79      2.63 o
 -11   3  10      103.92       96.29      3.20 o
 -10   3  10     1199.05     1258.04     15.48 o
  -9   3  10      401.07      392.25      7.92 o
  -8   3  10      393.11      400.63      8.94 o
  -7   3  10      524.81      499.24      9.01 o
  -6   3  10       49.74       44.50      2.70 o
  -5   3  10      434.25      455.03      6.36 o
  -4   3  10      539.90      583.59      7.34 o
  -3   3  10       70.05       74.76      2.20 o
  -2   3  10      150.15      140.05      3.32 o
  -1   3  10       29.66       29.03      2.35 o
   0   3  10        7.50        4.06      1.66 o
   1   3  10      384.68      401.04      6.61 o
   2   3  10       72.02       71.14      3.43 o
   3   3  10      117.10      103.35      3.03 o
   4   3  10      168.03      155.20      3.70 o
   5   3  10       19.01       17.10      1.74 o
   6   3  10      116.36      108.16      3.26 o
   7   3  10       83.84       71.15      2.84 o
   8   3  10        0.41       -0.33      1.60 o
   9   3  10      323.71      309.36      6.50 o
  10   3  10        0.00       -0.61      2.11 o
  11   3  10        7.36        2.50      2.61 o
  12   3  10       14.43        9.86      3.06 o
  13   3  10        6.64        2.41      4.24 o
  14   3  10        2.43        1.21      6.54 o
  15   3  10        3.91        9.48      6.04 o
  16   3  10        3.00        7.87      8.78 o
  17   3  10       25.26       26.65      9.34 o
 -23   4  10        8.48       20.52     13.39 o
 -22   4  10       75.13       86.02      7.41 o
 -21   4  10        7.23        5.17      5.04 o
 -20   4  10       41.91       48.95      5.77 o
 -19   4  10      180.00      196.84      7.44 o
 -18   4  10       42.08       38.22      6.46 o
 -17   4  10      102.48      110.31      5.36 o
 -16   4  10      170.89      169.99      7.38 o
 -15   4  10      425.60      440.62      9.76 o
 -14   4  10      581.45      576.24     11.22 o
 -13   4  10        4.45       -2.31      2.31 o
 -12   4  10      278.30      277.88      6.93 o
 -11   4  10       22.77       24.43      2.22 o
 -10   4  10       48.17       61.71      4.44 o
  -9   4  10      729.79      734.48     12.36 o
  -8   4  10      106.70      113.46      4.12 o
  -7   4  10      806.00      764.20     14.18 o
  -6   4  10      363.82      346.49     10.68 o
  -5   4  10      159.38      142.76      3.23 o
  -4   4  10     1307.08     1292.21     18.09 o
  -3   4  10     1072.36     1024.27     17.63 o
  -2   4  10      462.74      442.82      8.36 o
  -1   4  10        0.01       -1.94      1.94 o
   0   4  10      389.07      360.80      9.33 o
   1   4  10      215.18      197.58      4.79 o
   2   4  10       30.34       33.37      2.36 o
   3   4  10        2.35        5.93      1.79 o
   4   4  10       23.81       32.86      2.35 o
   5   4  10       46.26       46.15      2.69 o
   6   4  10        6.71        2.86      1.83 o
   7   4  10      108.65      116.73      4.09 o
   8   4  10       28.35       29.00      2.73 o
   9   4  10        5.50        8.39      2.33 o
  10   4  10       45.90       30.67      3.35 o
  11   4  10        1.10        1.58      2.81 o
  12   4  10       10.80        8.77      3.55 o
  13   4  10       12.22       10.32      5.21 o
  14   4  10      114.71      131.70      7.59 o
  15   4  10        1.40        1.80      5.78 o
  16   4  10        8.94        8.68      6.78 o
 -22   5  10       10.95       12.77      7.17 o
 -21   5  10        0.01        2.92      9.74 o
 -20   5  10        2.98       -0.76      6.00 o
 -19   5  10       35.42       37.09      5.38 o
 -18   5  10       60.66       59.80      4.88 o
 -17   5  10       85.59       78.85      4.94 o
 -16   5  10        0.11        0.00      3.04 o
 -15   5  10       19.09       21.52      3.42 o
 -14   5  10        4.22        4.30      2.70 o
 -13   5  10        0.23       -1.15      2.49 o
 -12   5  10       19.25       15.75      2.83 o
 -11   5  10       61.25       54.75      3.41 o
 -10   5  10       24.18       25.00      2.72 o
  -9   5  10        2.03        0.38      2.39 o
  -8   5  10        3.46        8.76      2.27 o
  -7   5  10       14.43       13.50      2.17 o
  -6   5  10       19.75       18.30      2.26 o
  -5   5  10      197.44      190.90      4.98 o
  -4   5  10      145.77      122.08      4.21 o
  -3   5  10       86.15       80.50      3.52 o
  -2   5  10       12.14       10.04      3.19 o
  -1   5  10       51.80       40.32      2.73 o
   0   5  10       45.52       48.30      2.95 o
   1   5  10        3.37        2.96      1.77 o
   2   5  10        7.73        5.83      2.05 o
   3   5  10       84.23       88.97      3.96 o
   4   5  10        3.97       -0.11      2.15 o
   5   5  10        0.81       -0.81      1.96 o
   6   5  10       70.25       63.06      3.16 o
   7   5  10       10.99        7.52      2.35 o
   8   5  10      112.52      123.92      4.85 o
   9   5  10       90.20       85.52      4.34 o
  10   5  10       21.69       20.34      3.81 o
  11   5  10       12.37       22.61      3.88 o
  12   5  10       28.94       27.82      5.09 o
  13   5  10        1.45       -2.56      5.44 o
  14   5  10        5.65        9.95      5.22 o
  15   5  10        0.05        2.59      5.34 o
 -21   6  10        7.72       16.00      6.82 o
 -20   6  10       25.95       32.24     19.59 o
 -19   6  10      128.86      137.82      9.75 o
 -18   6  10        8.25        8.18      5.60 o
 -17   6  10       32.58       27.95      6.02 o
 -16   6  10      146.89      144.35      6.24 o
 -15   6  10      164.16      166.86      9.74 o
 -14   6  10      271.05      281.05      7.94 o
 -13   6  10        0.87        0.81      2.56 o
 -12   6  10       54.71       54.12      3.68 o
 -11   6  10        0.04       -1.89      2.93 o
 -10   6  10      214.89      201.97      8.08 o
  -9   6  10      185.48      186.06      5.49 o
  -8   6  10        5.09        1.53      2.40 o
  -7   6  10       65.14       58.81      3.53 o
  -6   6  10       18.10       14.57      3.10 o
  -5   6  10       24.07       26.03      2.22 o
  -4   6  10      127.92      137.92      4.25 o
  -3   6  10      385.38      348.45      7.64 o
  -2   6  10       18.61       13.35      4.99 o
  -1   6  10        0.61       -0.94      1.80 o
   0   6  10      110.74      115.37      4.08 o
   1   6  10        2.27        2.89      2.21 o
   2   6  10       45.54       51.26      3.07 o
   3   6  10        8.01       12.68      2.44 o
   4   6  10       23.25       22.87      2.87 o
   5   6  10       63.74       53.10      4.56 o
   6   6  10        0.73       -1.96      2.30 o
   7   6  10       59.16       65.17      5.39 o
   8   6  10       14.65       21.55      3.48 o
   9   6  10       18.97       30.22      4.49 o
  10   6  10        8.59       22.58      4.62 o
  11   6  10       40.99       49.00      5.66 o
  12   6  10        3.78        5.81      4.61 o
  13   6  10        6.35        6.72      4.89 o
  14   6  10       44.80       58.42      7.87 o
 -20   7  10        3.85        8.80      6.83 o
 -19   7  10       14.72       27.15      9.48 o
 -18   7  10        0.89       -4.50      5.58 o
 -17   7  10        8.46       10.25      5.33 o
 -16   7  10        3.23       -4.83      4.83 o
 -15   7  10       74.73       68.61      6.80 o
 -14   7  10       14.31       18.44      5.51 o
 -13   7  10       17.35       14.72      5.20 o
 -12   7  10        1.22       -2.64      2.66 o
 -11   7  10       34.15       28.29      3.30 o
 -10   7  10       59.67       61.54      3.74 o
  -9   7  10       10.15        8.02      2.41 o
  -8   7  10       71.00       67.64      3.98 o
  -7   7  10       47.99       41.17      5.66 o
  -6   7  10       22.23       19.70      2.25 o
  -5   7  10      171.87      173.10      9.22 o
  -4   7  10       26.67       26.95      5.41 o
  -3   7  10        1.37        2.34      4.46 o
  -2   7  10      132.67      126.71      7.82 o
  -1   7  10        5.41       -4.48      4.48 o
   0   7  10       55.98       52.71      6.16 o
   1   7  10       66.90       74.83      3.55 o
   2   7  10       93.41       99.18      4.11 o
   3   7  10      191.49      213.40      6.15 o
   4   7  10        1.13       -0.48      2.22 o
   5   7  10        3.36        1.07      2.66 o
   6   7  10       62.69       67.27      4.45 o
   7   7  10       41.66       50.86      4.54 o
   8   7  10       55.71       58.38      4.93 o
   9   7  10       18.33       13.56      8.24 o
  10   7  10        5.98       -1.41      4.85 o
  11   7  10       16.90       17.10      5.77 o
  12   7  10        7.21       15.15      8.55 o
  13   7  10        8.87        6.32      6.11 o
 -18   8  10        3.87        2.23      5.97 o
 -17   8  10        4.15        3.34     12.12 o
 -16   8  10       49.24       49.00      6.90 o
 -15   8  10       67.47       69.67      7.12 o
 -14   8  10       22.64       15.98      4.93 o
 -13   8  10        3.89        3.94      4.36 o
 -12   8  10        1.67       -0.49      4.39 o
 -11   8  10       50.20       52.20      6.90 o
 -10   8  10      189.10      196.79      7.30 o
  -9   8  10       13.97       16.24      5.61 o
  -8   8  10        7.52        5.20      3.31 o
  -7   8  10        2.36        3.04      6.09 o
  -6   8  10       57.54       59.73     11.21 o
  -5   8  10       55.85       63.92     11.27 o
  -4   8  10       84.47       90.53     12.97 o
  -3   8  10        4.40        5.10      8.83 o
  -2   8  10       56.72       48.92     11.21 o
  -1   8  10       10.40       11.78      9.63 o
   0   8  10       19.82       14.55     10.13 o
   1   8  10       26.12       30.46     10.76 o
   2   8  10        1.77        9.06      9.79 o
   3   8  10        0.03       -3.61      5.56 o
   4   8  10       26.23       32.50     11.55 o
   5   8  10        0.12        1.19      3.99 o
   6   8  10        4.52        9.07      6.57 o
   7   8  10       18.60       19.19      4.52 o
   8   8  10        0.02       -4.09      4.90 o
   9   8  10        1.42       -1.46      4.48 o
  10   8  10        4.89        0.55     12.57 o
  11   8  10        4.25        4.94      5.13 o
 -16   9  10        0.55       -2.37      5.21 o
 -15   9  10        9.03       12.99      5.52 o
 -14   9  10       25.79       24.31      8.83 o
 -13   9  10        0.19       -3.88      8.24 o
 -12   9  10        4.11       -4.56     11.61 o
 -11   9  10       26.89       20.62      4.49 o
 -10   9  10       36.99       33.61      4.59 o
  -9   9  10        2.62        6.68     10.36 o
  -8   9  10        0.09        4.19     10.02 o
  -7   9  10        0.53       -0.74      9.79 o
  -6   9  10        1.63       -9.06      9.79 o
  -5   9  10        7.43       -5.78      9.85 o
  -4   9  10        0.57       12.80     10.42 o
  -3   9  10        4.85        6.85      9.91 o
  -2   9  10       20.64       21.68     10.13 o
  -1   9  10       29.82       21.63     11.21 o
   0   9  10        7.92        2.77      9.63 o
   1   9  10       82.09       73.49     13.59 o
   2   9  10       15.33       10.36     11.21 o
   3   9  10        4.53       -9.74      9.74 o
   4   9  10        0.88        6.74     11.49 o
   5   9  10        5.24       -4.13     10.59 o
   6   9  10       15.45        3.74     12.00 o
   7   9  10        5.28       -3.11     10.64 o
   8   9  10        6.93      -10.42     10.42 o
   9   9  10       31.66       37.71     13.93 o
 -13  10  10        7.86       -2.49     12.80 o
 -12  10  10        4.89       -0.17     11.61 o
 -11  10  10       64.63       64.26     14.72 o
 -10  10  10       55.22       64.83     14.10 o
  -9  10  10        1.26       -1.36     11.83 o
  -8  10  10       31.39       29.61     12.80 o
  -7  10  10        0.05      -10.36     10.36 o
  -6  10  10       63.64       58.03     14.27 o
  -5  10  10       60.36       43.48     13.42 o
  -4  10  10       12.40       12.23     11.95 o
  -3  10  10        2.40       16.53     11.66 o
  -2  10  10        0.03      -10.30     10.30 o
  -1  10  10       54.11       38.39     12.97 o
   0  10  10        2.44       -6.28     11.21 o
   1  10  10        0.43       18.23     12.06 o
   2  10  10        0.01       -0.62     11.15 o
   3  10  10        1.14       14.66     12.46 o
   4  10  10        0.27       14.10     13.08 o
   5  10  10       12.68        8.95     12.51 o
   6  10  10        0.24        5.27     11.72 o
   7  10  10       13.45       21.12     12.80 o
  -9  11  10        2.87        1.81     12.17 o
  -8  11  10       18.15       34.31     14.32 o
  -7  11  10        6.37       11.89     13.14 o
  -6  11  10        5.01       13.98     13.02 o
  -5  11  10       10.53       21.57     13.53 o
  -4  11  10        2.19       12.23     12.46 o
  -3  11  10        0.95       11.89     12.68 o
  -2  11  10        0.19       -9.17     11.04 o
  -1  11  10        0.72       -6.40     12.00 o
   0  11  10        2.62       -0.91     12.29 o
   1  11  10        3.51        2.15     12.63 o
   2  11  10        7.42       20.16     13.53 o
 -24   1  11        7.49       -2.07      7.73 o
 -23   1  11       27.79       28.18      6.89 o
 -22   1  11       22.86       21.77      6.48 o
 -21   1  11       49.87       51.37      5.38 o
 -20   1  11       22.04       27.43      4.00 o
 -19   1  11        1.75       -1.64      2.83 o
 -18   1  11       13.03        6.66      2.68 o
 -17   1  11        1.64        1.74      2.31 o
 -16   1  11       29.36       32.17      2.91 o
 -15   1  11       67.15       90.67      4.99 o
 -14   1  11      130.27      138.14      4.46 o
 -13   1  11       23.67       17.78      2.31 o
 -12   1  11      891.16      905.22     11.83 o
 -11   1  11        3.48        6.24      1.64 o
 -10   1  11      551.50      561.46      7.41 o
  -9   1  11      489.00      500.08      7.04 o
  -8   1  11        0.25       -1.11      1.11 o
  -7   1  11       43.43       35.85      1.61 o
  -6   1  11      173.21      145.40      3.57 o
  -5   1  11     1485.74     1448.53     14.75 o
  -4   1  11      408.54      437.59      5.23 o
  -3   1  11        0.42       -1.11      1.23 o
  -2   1  11       17.16       10.93      1.20 o
  -1   1  11     2213.04     2093.04     19.03 o
   0   1  11     2017.59     2002.83     18.41 o
   1   1  11      381.54      378.26      4.93 o
   2   1  11       60.02       62.41      2.14 o
   3   1  11      829.62      801.36      9.43 o
   4   1  11     1530.78     1509.72     19.48 o
   5   1  11      401.24      368.10      7.13 o
   6   1  11        0.08       -1.42      1.42 o
   7   1  11       42.23       37.07      2.23 o
   8   1  11       82.74       77.16      3.21 o
   9   1  11      338.40      357.61      6.99 o
  10   1  11      218.77      211.88      5.53 o
  11   1  11        3.66       -0.51      2.05 o
  12   1  11        1.71       -2.12      2.12 o
  13   1  11      129.27      141.10      7.79 o
  14   1  11      209.41      214.99     11.01 o
  15   1  11       20.20       20.36      8.80 o
  16   1  11       13.19        4.79      6.48 o
 -24   2  11        8.74       19.87      7.58 o
 -23   2  11        1.23       -4.00      5.85 o
 -22   2  11        6.29        9.07      5.87 o
 -21   2  11       24.86       31.62      4.94 o
 -20   2  11       30.69       31.70      4.39 o
 -19   2  11       64.79       73.31      4.84 o
 -18   2  11        1.34       -0.37      3.06 o
 -17   2  11      173.89      151.50      6.02 o
 -16   2  11       33.50       35.42      3.05 o
 -15   2  11       78.30       71.07      3.53 o
 -14   2  11        3.41       -0.13      2.07 o
 -13   2  11        0.60       -1.23      1.57 o
 -12   2  11      562.88      584.32      7.88 o
 -11   2  11      567.86      618.17      8.14 o
 -10   2  11      102.89      110.35      3.47 o
  -9   2  11      416.24      400.14      5.82 o
  -8   2  11       20.00       16.25      1.70 o
  -7   2  11        0.02       -1.44      1.44 o
  -6   2  11      338.21      321.99      5.64 o
  -5   2  11        0.38       -0.29      1.37 o
  -4   2  11       72.41       70.18      2.56 o
  -3   2  11       15.49       17.03      1.65 o
  -2   2  11       68.11       66.28      2.40 o
  -1   2  11      407.77      369.45      5.98 o
   0   2  11      393.20      415.52      5.55 o
   1   2  11       16.87       18.87      1.50 o
   2   2  11       74.96       69.86      2.43 o
   3   2  11       59.43       49.00      2.31 o
   4   2  11       64.58       71.20      2.72 o
   5   2  11       24.95       17.61      1.93 o
   6   2  11       32.18       30.81      2.22 o
   7   2  11       10.55        6.54      1.84 o
   8   2  11      488.58      491.60      7.78 o
   9   2  11       11.30       14.43      2.35 o
  10   2  11        1.26        3.25      3.24 o
  11   2  11       18.88       17.30      3.36 o
  12   2  11        3.24       -2.92      2.92 o
  13   2  11        3.33        1.41      5.06 o
  14   2  11       22.95       49.56      9.03 o
  15   2  11        3.73        5.01      6.09 o
  16   2  11      118.04      124.05      9.67 o
 -23   3  11       16.38       10.19     10.19 o
 -22   3  11        9.86       -2.60      5.38 o
 -21   3  11       13.24        6.35      5.21 o
 -20   3  11        0.87       -0.06      3.69 o
 -19   3  11       16.23       18.65      3.74 o
 -18   3  11       32.76       29.45      3.97 o
 -17   3  11       80.51       77.86      4.75 o
 -16   3  11        8.99        8.45      3.96 o
 -15   3  11       93.90       91.35      5.12 o
 -14   3  11        0.27       -1.64      2.46 o
 -13   3  11       10.26        7.81      2.54 o
 -12   3  11       22.94       19.17      2.27 o
 -11   3  11      195.44      184.91      4.78 o
 -10   3  11       93.81       96.61      3.52 o
  -9   3  11       31.42       37.19      2.52 o
  -8   3  11        1.81        1.12      1.75 o
  -7   3  11      325.64      305.88      7.70 o
  -6   3  11     1052.36     1101.36     18.00 o
  -5   3  11      815.79      828.29     10.61 o
  -4   3  11      631.66      655.09      8.75 o
  -3   3  11       93.02       74.78      2.60 o
  -2   3  11      355.38      350.70      7.27 o
  -1   3  11     1182.86     1120.66     15.00 o
   0   3  11       40.66       33.27      2.47 o
   1   3  11      522.04      516.71      8.06 o
   2   3  11        0.01       -1.58      1.58 o
   3   3  11      377.93      392.89      6.24 o
   4   3  11      272.07      279.05      6.35 o
   5   3  11      328.98      338.95      6.50 o
   6   3  11      342.91      351.20      6.76 o
   7   3  11       15.40       12.41      2.23 o
   8   3  11       35.11       30.15      3.07 o
   9   3  11      360.16      358.98      7.95 o
  10   3  11      276.58      292.45     11.29 o
  11   3  11      164.57      153.90      5.74 o
  12   3  11        6.81        2.83      5.86 o
  13   3  11       22.82       25.94      6.15 o
  14   3  11       42.32       42.02      7.11 o
  15   3  11        9.70       12.66      6.32 o
  16   3  11        1.48       15.77      7.04 o
 -23   4  11        0.00       -4.98      8.10 o
 -22   4  11        4.49       -0.71      5.44 o
 -21   4  11        4.37       -0.13      4.92 o
 -20   4  11       26.02       27.18      5.63 o
 -19   4  11       16.44       24.83      4.20 o
 -18   4  11       23.49       24.57      3.85 o
 -17   4  11        0.27       -1.74      2.96 o
 -16   4  11       39.39       36.14      3.87 o
 -15   4  11       49.78       47.69      3.90 o
 -14   4  11        0.04       -1.41      2.61 o
 -13   4  11        0.31       -2.27      2.48 o
 -12   4  11        0.08        0.92      2.26 o
 -11   4  11      341.13      327.93      7.47 o
 -10   4  11       62.32       51.92      2.81 o
  -9   4  11       27.42       29.74      2.72 o
  -8   4  11       48.74       46.96      2.97 o
  -7   4  11       34.40       30.97      2.84 o
  -6   4  11      152.61      147.68      3.92 o
  -5   4  11       34.88       41.07      2.37 o
  -4   4  11      108.83      113.84      3.65 o
  -3   4  11      607.93      570.03     12.86 o
  -2   4  11        1.28       -1.79      1.79 o
  -1   4  11      170.37      155.35      4.65 o
   0   4  11       50.82       48.85      2.79 o
   1   4  11        3.64        2.68      1.75 o
   2   4  11      392.67      377.34      7.33 o
   3   4  11        0.06       -0.78      1.74 o
   4   4  11        9.12        5.98      2.01 o
   5   4  11        1.10       -1.06      1.74 o
   6   4  11        0.61        1.72      2.22 o
   7   4  11       11.73        8.82      2.51 o
   8   4  11      100.39       88.35      4.28 o
   9   4  11       25.68       29.61      3.50 o
  10   4  11        1.84        3.20      2.91 o
  11   4  11        0.15       -0.93      3.95 o
  12   4  11        0.03        1.08      4.21 o
  13   4  11        0.94       -0.36      5.97 o
  14   4  11        5.66        5.73      5.98 o
  15   4  11        0.02        5.37     10.59 o
 -22   5  11        1.80       -3.91      6.87 o
 -21   5  11        7.93        5.50      8.75 o
 -20   5  11       60.46       58.36      6.96 o
 -19   5  11       24.39       26.97      5.32 o
 -18   5  11       78.58       80.05      5.32 o
 -17   5  11        7.43        0.79      3.98 o
 -16   5  11        0.04       -1.48      3.06 o
 -15   5  11       11.22       14.59      3.36 o
 -14   5  11       28.90       34.56      6.00 o
 -13   5  11       72.83       75.25      4.23 o
 -12   5  11      231.81      248.30      6.78 o
 -11   5  11      143.05      151.20      5.23 o
 -10   5  11      142.31      134.74      4.87 o
  -9   5  11      146.06      140.73      4.81 o
  -8   5  11       36.36       27.63      2.92 o
  -7   5  11      232.66      235.63     11.84 o
  -6   5  11       52.52       62.45      3.49 o
  -5   5  11       27.79       33.38      5.97 o
  -4   5  11      146.39      150.79      5.03 o
  -3   5  11       62.24       50.35      5.35 o
  -2   5  11       61.87       64.04      7.38 o
  -1   5  11      126.69      100.82      4.03 o
   0   5  11       73.65       68.44      4.47 o
   1   5  11      364.21      356.42      7.76 o
   2   5  11       64.49       56.59      4.76 o
   3   5  11      652.18      625.42     11.67 o
   4   5  11       55.83       50.73      3.68 o
   5   5  11      191.08      196.04      6.51 o
   6   5  11      130.83      157.89      5.92 o
   7   5  11      138.91      128.75      4.98 o
   8   5  11      107.86      105.50      4.81 o
   9   5  11      126.13      128.35      5.87 o
  10   5  11      132.02      150.02      7.94 o
  11   5  11        9.03       11.58      4.49 o
  12   5  11       65.72       69.60      6.31 o
  13   5  11       22.53       27.51      5.68 o
  14   5  11        7.67        7.18      6.03 o
 -21   6  11        4.08       -0.42      6.44 o
 -20   6  11        6.43        6.38      6.47 o
 -19   6  11        5.64        4.08      5.97 o
 -18   6  11        4.25       -5.49      5.49 o
 -17   6  11        5.92       -4.13      4.13 o
 -16   6  11       14.93       11.13      6.29 o
 -15   6  11        6.01        7.93      3.38 o
 -14   6  11       54.40       49.48      6.91 o
 -13   6  11        1.83       -3.35      3.35 o
 -12   6  11       43.84       49.08      3.77 o
 -11   6  11      113.94      114.55      5.10 o
 -10   6  11        2.71        0.75      2.34 o
  -9   6  11       38.24       33.99      3.33 o
  -8   6  11       23.94       21.98      2.75 o
  -7   6  11       31.98       27.07      3.02 o
  -6   6  11       48.49       52.11      3.30 o
  -5   6  11      115.88      100.49      4.17 o
  -4   6  11        2.37        1.56      1.73 o
  -3   6  11       46.30       47.55      5.53 o
  -2   6  11       37.96       37.07      2.43 o
  -1   6  11        0.46       -2.15      2.15 o
   0   6  11       79.38       73.63      7.65 o
   1   6  11      117.07      116.35     10.17 o
   2   6  11       13.94       16.47      2.58 o
   3   6  11        0.05       -1.91      2.19 o
   4   6  11        2.85        2.92      2.41 o
   5   6  11      109.29      110.35      4.93 o
   6   6  11        8.26       11.74      3.52 o
   7   6  11       17.40       15.87      3.84 o
   8   6  11        2.63       -2.89      3.47 o
   9   6  11        1.44        4.01      3.90 o
  10   6  11      134.93      148.59      7.58 o
  11   6  11        1.62        9.24      4.73 o
  12   6  11       14.38       10.74      5.18 o
  13   6  11        0.01       -0.49     12.97 o
 -19   7  11        0.18        0.42      5.93 o
 -18   7  11        7.41        1.95      5.76 o
 -17   7  11        0.54        0.32      5.22 o
 -16   7  11       60.85       61.45      9.48 o
 -15   7  11        0.17        2.26      4.62 o
 -14   7  11        3.04       -3.98      5.94 o
 -13   7  11       28.54       23.37      3.53 o
 -12   7  11       41.10       44.92      3.83 o
 -11   7  11       31.96       33.08      3.37 o
 -10   7  11      104.27       98.42      4.79 o
  -9   7  11       71.74       71.23      3.84 o
  -8   7  11       23.08       32.69      3.04 o
  -7   7  11       30.10       26.09      2.67 o
  -6   7  11       16.95       18.82      2.61 o
  -5   7  11      386.37      365.23     13.70 o
  -4   7  11      347.90      353.51     13.07 o
  -3   7  11        1.24        2.65      5.12 o
  -2   7  11       26.43       12.29      5.14 o
  -1   7  11       74.91       68.37      6.99 o
   0   7  11      199.29      187.95      9.68 o
   1   7  11        2.43        2.41      4.96 o
   2   7  11        3.87        1.67      5.86 o
   3   7  11       41.00       47.09      4.70 o
   4   7  11       75.59       87.28      4.61 o
   5   7  11      140.00      163.19      6.66 o
   6   7  11       21.56       18.48      6.58 o
   7   7  11       33.60       39.93      4.50 o
   8   7  11       70.14       89.32      5.95 o
   9   7  11       37.33       52.96      6.25 o
  10   7  11       57.43       76.49      8.41 o
  11   7  11        2.87        1.55      7.33 o
  12   7  11        2.74        3.13      5.51 o
 -18   8  11       13.76       32.99      6.83 o
 -17   8  11        7.62        9.17      8.75 o
 -16   8  11        0.68        0.90      5.00 o
 -15   8  11        5.34       14.12      5.35 o
 -14   8  11        1.03        0.64      7.56 o
 -13   8  11       17.59       14.71      4.38 o
 -12   8  11       12.14       15.50      4.13 o
 -11   8  11        7.98        6.42      4.17 o
 -10   8  11       67.70       67.75     10.44 o
  -9   8  11       87.41      101.77      5.10 o
  -8   8  11       22.13       19.70     10.08 o
  -7   8  11       15.38       12.00     10.36 o
  -6   8  11        0.32       11.10     10.19 o
  -5   8  11        7.58        4.25      9.68 o
  -4   8  11        4.27        9.63     10.02 o
  -3   8  11       15.24        0.28      9.06 o
  -2   8  11        0.97       -2.55      9.40 o
  -1   8  11       14.74       18.17     10.19 o
   0   8  11       98.77      132.60     15.34 o
   1   8  11        0.40        0.40      9.91 o
   2   8  11       23.54       41.50     11.61 o
   3   8  11        0.26       -8.44      9.00 o
   4   8  11       10.62        9.85     11.32 o
   5   8  11       16.05        8.04     10.76 o
   6   8  11        0.18       -2.34      3.48 o
   7   8  11        0.63       10.06      4.19 o
   8   8  11       37.06       38.58      5.80 o
   9   8  11        1.95       -1.36      6.37 o
  10   8  11        0.82        1.56      6.91 o
 -15   9  11       62.10       69.09      7.30 o
 -14   9  11        5.94        7.24      6.57 o
 -13   9  11        0.21       -0.25      4.09 o
 -12   9  11       25.77       22.74     12.03 o
 -11   9  11        6.28       -5.66     11.49 o
 -10   9  11       33.51       42.86     12.85 o
  -9   9  11       38.55       39.80     13.59 o
  -8   9  11        4.09        6.62     11.89 o
  -7   9  11        4.22      -10.76     10.76 o
  -6   9  11        8.89        1.81     10.47 o
  -5   9  11       63.68       60.13     13.76 o
  -4   9  11        5.43       -1.81     10.42 o
  -3   9  11       12.94       16.25     11.38 o
  -2   9  11        2.87       -2.60     10.70 o
  -1   9  11       59.97       72.25     14.27 o
   0   9  11      219.01      226.47     19.53 o
   1   9  11       20.27       30.06     12.51 o
   2   9  11        0.01        1.08     11.21 o
   3   9  11        6.05        0.74     10.70 o
   4   9  11       71.89       76.83     15.63 o
   5   9  11        6.34        4.98     12.80 o
   6   9  11        2.12      -10.87     10.87 o
   7   9  11        0.01        1.30     11.38 o
   8   9  11       11.67       -1.64     12.80 o
 -12  10  11        0.21      -11.27     11.27 o
 -11  10  11        4.73        4.19     12.29 o
 -10  10  11        3.53        9.46     12.17 o
  -9  10  11        6.85        2.83     13.25 o
  -8  10  11        1.17       10.59     12.29 o
  -7  10  11        8.67       12.12     12.46 o
  -6  10  11       52.44       43.09     13.59 o
  -5  10  11        6.13       11.27     12.85 o
  -4  10  11        0.83        5.10     12.23 o
  -3  10  11        1.13       -6.34     11.72 o
  -2  10  11        2.89        9.40     11.55 o
  -1  10  11       10.23       34.42     12.91 o
   0  10  11        2.67        5.27     11.66 o
   1  10  11        3.39        8.32     12.00 o
   2  10  11        3.14       14.95     12.51 o
   3  10  11        5.22        1.25     11.72 o
   4  10  11       18.64       21.80     13.31 o
   5  10  11        0.00        2.55     13.14 o
  -7  11  11        0.88        7.87     14.15 o
  -6  11  11        9.11       15.57     14.27 o
  -5  11  11        0.01        5.10     13.48 o
  -4  11  11        0.01       -9.23     12.68 o
  -3  11  11        0.09        4.19     12.17 o
  -2  11  11        2.67      -10.93     12.68 o
  -1  11  11       22.03       13.14     13.53 o
 -24   0  12        0.63       -9.34      9.34 o
 -23   0  12        9.92        6.00      8.89 o
 -22   0  12       73.02      105.31     13.02 o
 -21   0  12      110.74      112.88      8.44 o
 -20   0  12      298.64      352.34     13.37 o
 -19   0  12       72.35       76.48     12.99 o
 -18   0  12      159.20      167.76      8.63 o
 -17   0  12       31.95       33.79      4.94 o
 -16   0  12      501.18      533.12     19.96 o
 -15   0  12      267.72      261.32     13.59 o
 -14   0  12      301.00      295.43      9.91 o
 -13   0  12      348.13      346.19     10.64 o
 -12   0  12      197.01      197.76      6.55 o
 -11   0  12      275.54      263.83      6.38 o
 -10   0  12      458.22      428.08      8.34 o
  -9   0  12      673.02      703.10     11.72 o
  -8   0  12        0.12       -0.89      1.74 o
  -7   0  12      491.29      485.36      8.76 o
  -6   0  12     1394.37     1371.38     19.94 o
  -5   0  12       37.81       24.40      2.32 o
  -4   0  12      238.94      217.24      6.36 o
  -3   0  12      359.63      355.98      7.25 o
  -2   0  12      428.06      431.68      8.26 o
  -1   0  12      676.40      651.15     11.00 o
   0   0  12        6.73        0.91      2.14 o
   1   0  12      847.93      868.13     12.70 o
   2   0  12      384.83      398.42      8.42 o
   3   0  12     1615.81     1553.67     23.41 o
   4   0  12      480.11      486.99      9.84 o
   5   0  12      321.85      302.52      7.43 o
   6   0  12       56.55       53.44      4.13 o
   7   0  12       60.00       61.04      4.40 o
   8   0  12        5.89        1.39      3.06 o
   9   0  12       48.04       61.10      4.84 o
  10   0  12       65.18       65.32      6.12 o
  11   0  12       50.51       50.19      4.79 o
  12   0  12        7.64       10.65      4.64 o
  13   0  12       11.33        4.19      8.27 o
  14   0  12        8.84        1.36      8.89 o
  15   0  12       78.51       84.47     11.72 o
 -23   1  12        3.11        1.75      6.44 o
 -22   1  12        2.56        6.17     13.16 o
 -21   1  12        4.84       -1.31      4.16 o
 -20   1  12        0.02       -1.30      5.30 o
 -19   1  12       22.38       17.78      4.17 o
 -18   1  12       24.22       23.84      3.37 o
 -17   1  12        1.08        0.98      2.61 o
 -16   1  12        0.25        0.88      2.30 o
 -15   1  12       37.70       37.61      2.94 o
 -14   1  12        8.28        2.70      2.14 o
 -13   1  12      278.35      272.98      6.03 o
 -12   1  12       20.46       26.85      2.45 o
 -11   1  12       19.82       17.37      1.98 o
 -10   1  12        9.25        6.50      1.63 o
  -9   1  12       65.29       61.29      2.37 o
  -8   1  12       22.35       17.39      1.59 o
  -7   1  12      162.45      159.60      3.34 o
  -6   1  12       67.75       80.65      3.04 o
  -5   1  12      137.26      130.75      3.50 o
  -4   1  12        3.75        4.50      1.22 o
  -3   1  12       14.89       18.31      1.84 o
  -2   1  12      109.75      111.08      2.86 o
  -1   1  12       99.06      113.27      3.19 o
   0   1  12       17.01       30.47      2.69 o
   1   1  12      109.41      111.58      3.31 o
   2   1  12       44.96       43.10      2.15 o
   3   1  12       37.49       35.35      2.11 o
   4   1  12        1.27        2.06      1.56 o
   5   1  12       83.84       86.25      2.94 o
   6   1  12       85.63       79.37      3.29 o
   7   1  12      117.57      102.33      3.77 o
   8   1  12        7.78        6.58      2.11 o
   9   1  12        4.71        9.46      2.46 o
  10   1  12        0.04        1.47      2.22 o
  11   1  12        0.02       -2.51      2.51 o
  12   1  12        3.62        2.03      4.88 o
  13   1  12       12.06       14.29      5.85 o
  14   1  12       26.42       23.39      6.36 o
  15   1  12       22.99       23.52      7.01 o
 -23   2  12        0.72       -1.27      8.04 o
 -22   2  12       10.38        9.73      7.53 o
 -21   2  12       25.57       31.46      6.51 o
 -20   2  12      101.62      112.65      7.33 o
 -19   2  12       86.73       86.93      7.73 o
 -18   2  12       32.06       32.77      3.98 o
 -17   2  12      174.21      171.78      6.42 o
 -16   2  12      302.71      309.87      8.16 o
 -15   2  12      184.19      181.51      6.06 o
 -14   2  12       70.27       73.96      5.15 o
 -13   2  12       20.91       13.66      2.32 o
 -12   2  12      152.56      156.28      4.11 o
 -11   2  12       52.71       57.52      2.59 o
 -10   2  12      768.80      751.88     10.13 o
  -9   2  12     1255.87     1247.78     24.60 o
  -8   2  12        0.91       -1.96      1.96 o
  -7   2  12      899.13      867.45     11.51 o
  -6   2  12     1040.91     1034.82     15.12 o
  -5   2  12       51.90       53.39      2.65 o
  -4   2  12        2.88       -1.48      1.48 o
  -3   2  12        3.16       -1.39      1.39 o
  -2   2  12      608.89      630.47      8.77 o
  -1   2  12      392.56      382.77      6.36 o
   0   2  12      488.11      491.02      7.58 o
   1   2  12      252.82      255.39      4.90 o
   2   2  12       95.92       86.67      2.80 o
   3   2  12      540.33      510.44      7.05 o
   4   2  12      128.06      112.19      3.22 o
   5   2  12        6.01        2.98      1.78 o
   6   2  12      100.05       80.64      3.31 o
   7   2  12       23.86       21.67      2.84 o
   8   2  12        5.08        4.05      3.05 o
   9   2  12        4.26        1.93      3.73 o
  10   2  12        0.27       -1.51      2.83 o
  11   2  12        7.58       11.85      4.03 o
  12   2  12        3.27        2.46      6.31 o
  13   2  12        0.05       -4.77      5.08 o
  14   2  12        1.78        0.97      6.11 o
  15   2  12       14.25       12.52      6.80 o
 -23   3  12        0.78        2.18      6.63 o
 -22   3  12       21.30       22.89      6.75 o
 -21   3  12       38.14       48.09      7.31 o
 -20   3  12        2.46       -2.35      5.22 o
 -19   3  12       27.66       28.55      4.17 o
 -18   3  12        1.49       -3.07      3.07 o
 -17   3  12       76.04       80.98      4.80 o
 -16   3  12      143.67      142.31      5.79 o
 -15   3  12        4.60        3.89      2.87 o
 -14   3  12      100.16      108.03      4.95 o
 -13   3  12      131.58      123.40      4.97 o
 -12   3  12       52.58       53.40      3.56 o
 -11   3  12        2.77        2.14      2.80 o
 -10   3  12      127.14      110.28      3.84 o
  -9   3  12      147.80      155.72      4.45 o
  -8   3  12        6.55        4.82      1.92 o
  -7   3  12      137.03      129.52      8.26 o
  -6   3  12       58.45       52.87      3.20 o
  -5   3  12        4.84        6.83      1.87 o
  -4   3  12       47.68       57.14      2.72 o
  -3   3  12       94.81       95.07      4.27 o
  -2   3  12      262.63      258.99      5.40 o
  -1   3  12      128.50      117.32      3.85 o
   0   3  12      373.55      388.33      7.10 o
   1   3  12        1.60        1.98      1.68 o
   2   3  12        1.23       -1.77      1.77 o
   3   3  12        2.16       -0.64      1.87 o
   4   3  12       83.57       83.52      3.38 o
   5   3  12        0.34       -2.19      2.19 o
   6   3  12        4.73        3.26      2.40 o
   7   3  12      147.46      147.59      5.17 o
   8   3  12       64.08       61.15      6.36 o
   9   3  12       12.20       24.44      3.44 o
  10   3  12       30.74       35.14      4.41 o
  11   3  12        0.03        1.28      4.69 o
  12   3  12       10.83        5.94      5.25 o
  13   3  12        0.08        0.07      5.60 o
  14   3  12       64.26       79.52      8.13 o
  15   3  12       23.54       25.38      7.40 o
 -22   4  12       36.61       41.42      6.47 o
 -21   4  12       26.48       25.85      5.83 o
 -20   4  12      112.75      139.69     11.95 o
 -19   4  12      246.95      262.47     10.26 o
 -18   4  12        4.85       -3.42      3.42 o
 -17   4  12       57.37       56.11      4.48 o
 -16   4  12       41.66       37.34      3.88 o
 -15   4  12      300.25      301.19      8.24 o
 -14   4  12      405.18      436.09      9.69 o
 -13   4  12       19.49       17.54      3.01 o
 -12   4  12      314.90      298.11      7.44 o
 -11   4  12      167.68      166.93      5.70 o
 -10   4  12      463.14      458.60      8.25 o
  -9   4  12      244.07      243.35      6.35 o
  -8   4  12       75.09       69.04      3.53 o
  -7   4  12       37.88       36.47      3.30 o
  -6   4  12      198.52      183.93      7.29 o
  -5   4  12      581.81      606.88     10.19 o
  -4   4  12      315.78      312.91      6.43 o
  -3   4  12       16.68       15.14      2.00 o
  -2   4  12       23.46       19.59      2.07 o
  -1   4  12        7.86        7.97      1.94 o
   0   4  12      156.97      164.14      5.12 o
   1   4  12      131.97      126.17      4.25 o
   2   4  12       17.58       22.82      2.54 o
   3   4  12        8.43        6.18      2.39 o
   4   4  12       45.90       47.88      3.18 o
   5   4  12       70.37       62.90      3.61 o
   6   4  12      104.46      116.00      5.84 o
   7   4  12       63.96       55.84      3.77 o
   8   4  12        2.37        4.41      2.80 o
   9   4  12        0.90       -1.34      3.18 o
  10   4  12       28.55       29.28      5.80 o
  11   4  12       31.89       35.60      5.92 o
  12   4  12       31.47       46.08      6.46 o
  13   4  12       18.95       34.05     12.60 o
  14   4  12        0.14        6.53      6.10 o
 -21   5  12        0.23       -4.86      6.03 o
 -20   5  12        1.11        7.98      6.07 o
 -19   5  12        5.80        6.24      4.88 o
 -18   5  12        4.82       -0.54      4.53 o
 -17   5  12       48.04       63.95      4.91 o
 -16   5  12        0.00       -3.01      3.01 o
 -15   5  12        5.94        4.60      3.01 o
 -14   5  12        8.82        6.77      3.04 o
 -13   5  12       14.20        8.40      2.90 o
 -12   5  12       31.06       23.35      3.07 o
 -11   5  12       19.18       25.24      3.43 o
 -10   5  12        4.73        4.85      2.43 o
  -9   5  12        7.38        5.57      2.35 o
  -8   5  12       23.61       19.35      5.60 o
  -7   5  12        5.36        2.54      2.22 o
  -6   5  12       45.06       47.80      3.33 o
  -5   5  12       34.38       29.53      2.86 o
  -4   5  12       76.30       75.43      3.89 o
  -3   5  12        2.07        0.94      1.79 o
  -2   5  12        2.02        0.07      2.99 o
  -1   5  12       24.69       16.67      5.42 o
   0   5  12       54.26       51.32      3.56 o
   1   5  12       45.64       49.63      3.37 o
   2   5  12       15.67       18.95      2.80 o
   3   5  12       27.64       36.79      4.05 o
   4   5  12       37.30       33.87      3.42 o
   5   5  12       38.06       32.62      3.34 o
   6   5  12        0.11       -2.86      2.86 o
   7   5  12        1.89        5.79      2.77 o
   8   5  12       35.48       45.18      5.30 o
   9   5  12       48.20       47.27      5.15 o
  10   5  12        5.71        7.65      4.22 o
  11   5  12       30.49       27.91      5.24 o
  12   5  12        6.73       25.75      9.34 o
  13   5  12        0.51       10.29      5.94 o
 -20   6  12       44.66       62.27      8.14 o
 -19   6  12       46.95       52.46      7.58 o
 -18   6  12        0.16       -6.79      6.79 o
 -17   6  12        0.08       -1.26      4.02 o
 -16   6  12      131.37      129.86      7.35 o
 -15   6  12      173.69      174.51      6.85 o
 -14   6  12      206.48      233.16      7.54 o
 -13   6  12       35.51       31.01      3.67 o
 -12   6  12       98.77       97.82      4.77 o
 -11   6  12      131.06      139.94      7.96 o
 -10   6  12      293.20      302.10      9.50 o
  -9   6  12       47.75       50.68      3.37 o
  -8   6  12        4.30        0.51      2.34 o
  -7   6  12        6.68        2.99      2.25 o
  -6   6  12      373.93      354.55     14.25 o
  -5   6  12      538.47      549.99     11.56 o
  -4   6  12      190.34      168.25     10.11 o
  -3   6  12       38.03       38.19      5.00 o
  -2   6  12       14.37        7.40      2.53 o
  -1   6  12      160.08      138.98      5.05 o
   0   6  12       46.38       43.12      3.14 o
   1   6  12       30.83       25.66      2.95 o
   2   6  12       19.82       16.79      2.66 o
   3   6  12       26.45       29.36      3.14 o
   4   6  12       35.99       36.80      4.74 o
   5   6  12       11.97       22.76      5.04 o
   6   6  12       24.77       12.50      3.68 o
   7   6  12       45.40       47.14      4.69 o
   8   6  12        0.01       -1.86      3.72 o
   9   6  12       26.80       35.45      5.04 o
  10   6  12        7.63       17.19      4.81 o
  11   6  12        5.21        2.76      4.61 o
  12   6  12        4.59        7.07      4.87 o
 -19   7  12        8.51        3.80      5.82 o
 -18   7  12        0.11       -3.51      6.71 o
 -17   7  12        2.03       -1.59      4.93 o
 -16   7  12       39.88       41.54      6.31 o
 -15   7  12        0.10       -5.08      6.62 o
 -14   7  12        0.72       -5.38      5.38 o
 -13   7  12       11.58        8.98      3.37 o
 -12   7  12        0.17       -2.70      2.70 o
 -11   7  12      106.10      108.29     10.43 o
 -10   7  12       49.31       47.64      5.98 o
  -9   7  12       30.30       28.27      5.66 o
  -8   7  12        0.47       -2.15      2.15 o
  -7   7  12        6.09        3.46      3.10 o
  -6   7  12       27.67       27.15      5.93 o
  -5   7  12        0.15       -3.66      4.80 o
  -4   7  12       93.20       93.16     14.24 o
  -3   7  12       94.21       82.86      7.51 o
  -2   7  12       54.07       60.74     15.68 o
  -1   7  12       48.14       46.97      6.77 o
   0   7  12       30.13       28.25      6.31 o
   1   7  12       41.07       32.31      9.88 o
   2   7  12        0.18       -5.20      5.20 o
   3   7  12        1.79        4.48      3.57 o
   4   7  12      115.87      127.12      5.96 o
   5   7  12        0.06       -2.51      3.79 o
   6   7  12       13.69       15.44      3.54 o
   7   7  12        8.88       13.50      4.40 o
   8   7  12        6.76       13.53      4.13 o
   9   7  12       30.49       47.60      6.17 o
  10   7  12        1.83       -1.15     10.87 o
  11   7  12        4.75        4.14      5.18 o
 -17   8  12        0.00       -2.77      5.23 o
 -16   8  12      137.08      139.63      9.61 o
 -15   8  12        5.68        1.94      4.53 o
 -14   8  12        0.84       -0.46      4.12 o
 -13   8  12        6.17        2.39      3.72 o
 -12   8  12        1.60        2.81      3.72 o
 -11   8  12       71.45       90.05      6.30 o
 -10   8  12      239.87      253.65     18.91 o
  -9   8  12        7.51        8.30      6.05 o
  -8   8  12       51.38       68.68     13.25 o
  -7   8  12       16.10        1.70     10.76 o
  -6   8  12      149.29      150.49     15.97 o
  -5   8  12      117.79      108.65     14.89 o
  -4   8  12        0.01       -1.93     10.19 o
  -3   8  12       16.56       18.06     10.25 o
  -2   8  12       27.43       36.41     11.49 o
  -1   8  12      268.01      308.51     22.19 o
   0   8  12       10.26       15.06     10.53 o
   1   8  12        0.01       -1.98     10.81 o
   2   8  12        0.89       -1.42      9.91 o
   3   8  12       21.38       21.52     11.38 o
   4   8  12       13.08        5.94     11.55 o
   5   8  12       13.39        6.68     11.10 o
   6   8  12       31.88       20.72     12.97 o
   7   8  12        2.16       -7.25     12.06 o
   8   8  12        9.12        9.50      5.09 o
   9   8  12        0.01       -0.31      4.74 o
 -15   9  12       10.24        7.89      7.76 o
 -14   9  12        0.25       -6.23      7.93 o
 -13   9  12        0.17        0.00     12.80 o
 -12   9  12       17.35       -2.15     12.40 o
 -11   9  12       35.51       42.63     14.72 o
 -10   9  12        0.00        0.40     12.63 o
  -9   9  12        0.60        6.62     11.66 o
  -8   9  12       18.74       20.55     13.02 o
  -7   9  12       19.07        9.91     12.06 o
  -6   9  12       15.76       20.55     11.72 o
  -5   9  12       11.17        6.11     11.66 o
  -4   9  12        1.61       -7.36     10.25 o
  -3   9  12       27.32       22.99     11.55 o
  -2   9  12        1.40       -3.96     11.15 o
  -1   9  12       45.87       38.33     13.36 o
   0   9  12        0.18        6.91     11.15 o
   1   9  12        0.17       -1.08     11.44 o
   2   9  12        3.35      -11.04     11.04 o
   3   9  12        0.36      -11.55     11.55 o
   4   9  12        7.39        9.40     13.31 o
   5   9  12       55.37       46.54     15.06 o
   6   9  12       14.90       -2.89     12.68 o
 -11  10  12       26.50       39.58     14.27 o
 -10  10  12       19.86       39.24     14.38 o
  -9  10  12        0.86       -6.85     12.57 o
  -8  10  12       13.82       10.87     12.63 o
  -7  10  12       37.53       55.03     15.57 o
  -6  10  12        5.34       -0.85     12.97 o
  -5  10  12        1.82       18.34     13.42 o
  -4  10  12        1.03       -2.04     11.89 o
  -3  10  12        0.03       -9.63     12.29 o
  -2  10  12        2.33        6.23     12.12 o
  -1  10  12        1.09       -5.21     11.66 o
   0  10  12        5.34       12.46     13.42 o
   1  10  12       15.00       -3.91     13.14 o
   2  10  12        1.55      -12.80     12.80 o
   3  10  12       37.28       44.16     15.57 o
 -23   1  13       11.94        9.10      6.42 o
 -22   1  13        0.84        1.33      6.06 o
 -21   1  13        9.00        3.93      6.14 o
 -20   1  13        2.45       -2.83      3.81 o
 -19   1  13      116.06      136.57     11.85 o
 -18   1  13        0.36       -3.30      3.30 o
 -17   1  13       67.42       55.67      4.56 o
 -16   1  13        0.83       -0.47      3.97 o
 -15   1  13        0.46       -2.16      2.85 o
 -14   1  13        6.26        4.31      3.91 o
 -13   1  13        2.51       -0.11      2.06 o
 -12   1  13      210.85      210.33      4.82 o
 -11   1  13      621.19      669.27     10.20 o
 -10   1  13       31.13       30.43      2.10 o
  -9   1  13      262.42      254.03      4.60 o
  -8   1  13       73.43       81.77      3.40 o
  -7   1  13        5.45        5.77      1.49 o
  -6   1  13      380.07      423.81      6.08 o
  -5   1  13      227.79      254.29      6.53 o
  -4   1  13        2.59       -0.33      1.25 o
  -3   1  13       46.14       39.41      2.40 o
  -2   1  13       55.84       64.82      2.62 o
  -1   1  13      552.29      554.44      7.80 o
   0   1  13       97.38       88.86      3.29 o
   1   1  13       22.29       22.66      1.97 o
   2   1  13       31.57       30.95      2.13 o
   3   1  13        6.01        7.62      2.55 o
   4   1  13      738.75      744.03     10.83 o
   5   1  13      128.05      132.41      4.18 o
   6   1  13        5.70        6.07      2.14 o
   7   1  13        0.05       -1.89      1.89 o
   8   1  13      261.53      262.92      6.85 o
   9   1  13      423.32      442.95     12.71 o
  10   1  13       37.59       40.24      4.66 o
  11   1  13       29.80       22.58      5.78 o
  12   1  13        3.31        0.06      5.38 o
  13   1  13       13.23       10.15      6.17 o
  14   1  13       38.84       37.16      8.46 o
 -23   2  13       15.72       14.81      7.33 o
 -22   2  13        2.29       -0.62      6.11 o
 -21   2  13       27.70       23.98      6.64 o
 -20   2  13       12.12       12.01      4.43 o
 -19   2  13       37.22       37.60      5.44 o
 -18   2  13        0.82       -3.37      3.37 o
 -17   2  13       11.26       16.13      4.29 o
 -16   2  13        5.92       -1.85      2.84 o
 -15   2  13       44.84       39.89      3.69 o
 -14   2  13       79.27       69.72      4.11 o
 -13   2  13        9.55       13.51      2.84 o
 -12   2  13      131.88      152.22      7.02 o
 -11   2  13      260.09      252.66      5.93 o
 -10   2  13       70.79       80.14      3.76 o
  -9   2  13        1.39        0.31      2.07 o
  -8   2  13      183.63      185.06      4.51 o
  -7   2  13        1.85       -1.28      1.71 o
  -6   2  13       52.13       52.64      3.00 o
  -5   2  13        0.18       -1.17      1.67 o
  -4   2  13      530.34      559.41      8.35 o
  -3   2  13      203.58      195.85      5.69 o
  -2   2  13      113.47      111.20      3.84 o
  -1   2  13      100.50       97.32      4.25 o
   0   2  13      325.62      325.58      6.13 o
   1   2  13        0.06       -1.71      1.71 o
   2   2  13       24.69       21.58      2.18 o
   3   2  13        4.30        4.82      2.04 o
   4   2  13        3.32        4.42      2.08 o
   5   2  13        4.69        4.25      2.71 o
   6   2  13      138.60      135.88      4.84 o
   7   2  13        0.19       -0.07      2.38 o
   8   2  13       67.97       63.40      5.05 o
   9   2  13        0.03       -1.84      2.67 o
  10   2  13        0.03       -4.43      4.43 o
  11   2  13       23.72       19.49      5.79 o
  12   2  13        1.60       -0.03      5.55 o
  13   2  13        9.45       10.18      6.09 o
  14   2  13       12.92       14.40      6.88 o
 -22   3  13        1.45       -0.08      5.98 o
 -21   3  13       37.32       39.39      7.01 o
 -20   3  13       53.73       57.15      7.18 o
 -19   3  13       22.66       26.19      4.74 o
 -18   3  13       23.74       27.12      3.98 o
 -17   3  13       13.82        9.73      3.36 o
 -16   3  13       32.02       32.67      3.76 o
 -15   3  13       15.94       10.82      3.13 o
 -14   3  13        3.58        1.55      2.76 o
 -13   3  13       37.37       33.62      3.38 o
 -12   3  13        8.91        5.60      2.64 o
 -11   3  13       20.30       25.15      2.64 o
 -10   3  13       72.03       80.37      3.51 o
  -9   3  13       33.18       27.68      2.58 o
  -8   3  13       63.35       48.88      2.89 o
  -7   3  13        3.02        0.28      2.22 o
  -6   3  13       42.54       40.72      3.96 o
  -5   3  13        0.82        0.91      1.89 o
  -4   3  13      169.96      175.91      4.72 o
  -3   3  13      111.00      115.62      3.86 o
  -2   3  13      213.74      191.50      5.37 o
  -1   3  13       86.87       84.86      5.49 o
   0   3  13      639.48      648.26     14.59 o
   1   3  13       63.20       72.26      5.84 o
   2   3  13      141.39      128.11      4.15 o
   3   3  13      242.70      237.75      5.46 o
   4   3  13       56.45       58.27      3.21 o
   5   3  13      196.69      196.13      6.65 o
   6   3  13       61.77       64.63      3.93 o
   7   3  13       19.85       19.07      3.40 o
   8   3  13       37.50       42.72      4.08 o
   9   3  13       86.39       98.11     12.43 o
  10   3  13       69.45       89.58      7.39 o
  11   3  13        7.54        2.97      5.32 o
  12   3  13       14.16       11.58      7.39 o
  13   3  13       82.07       98.55      8.50 o
 -22   4  13        2.18        0.18      5.99 o
 -21   4  13        5.78       -3.89      5.41 o
 -20   4  13       39.73       41.13      6.20 o
 -19   4  13       31.80       35.45      5.52 o
 -18   4  13       22.55       17.65      3.94 o
 -17   4  13       38.08       41.85      4.35 o
 -16   4  13        6.23        0.39      3.13 o
 -15   4  13        1.24        2.23      2.99 o
 -14   4  13       20.60       22.37      3.49 o
 -13   4  13        2.82       -1.12      2.75 o
 -12   4  13        7.50        7.11      2.67 o
 -11   4  13       16.23       11.57      3.93 o
 -10   4  13       52.18       57.24      3.19 o
  -9   4  13       10.38        6.03      2.19 o
  -8   4  13        3.29        0.86      2.29 o
  -7   4  13       24.81       23.97      3.04 o
  -6   4  13        2.94        2.25      2.48 o
  -5   4  13        6.85        3.13      3.08 o
  -4   4  13        0.60        0.42      1.91 o
  -3   4  13        4.71        1.37      2.03 o
  -2   4  13       38.59       27.74      2.63 o
  -1   4  13       29.40       39.68      2.93 o
   0   4  13        5.79        4.24      2.33 o
   1   4  13       39.54       41.85      3.14 o
   2   4  13        0.03       -2.36      2.36 o
   3   4  13       17.01       15.82      2.97 o
   4   4  13        4.08        7.31      2.51 o
   5   4  13        0.28       -2.26      2.26 o
   6   4  13        4.50        2.23      2.68 o
   7   4  13       83.43       88.78      4.59 o
   8   4  13      114.81      113.39      6.23 o
   9   4  13        0.02        0.76      4.52 o
  10   4  13       32.40       40.38      5.97 o
  11   4  13        6.05        5.41      5.33 o
  12   4  13        0.42       -5.09      5.09 o
  13   4  13        5.02        4.68      6.00 o
 -21   5  13        5.89       -3.83      5.11 o
 -20   5  13       37.02       45.97      7.11 o
 -19   5  13        2.49       -0.11      4.82 o
 -18   5  13        1.32       -0.97      4.44 o
 -17   5  13        1.12        1.73      3.52 o
 -16   5  13      211.22      227.94     12.06 o
 -15   5  13      119.10      126.69      9.23 o
 -14   5  13       10.92       16.81      3.42 o
 -13   5  13        3.73        0.16      2.81 o
 -12   5  13        4.97        2.60      2.80 o
 -11   5  13       76.91       78.52      4.89 o
 -10   5  13       44.47       34.56      3.25 o
  -9   5  13       64.19       65.39      3.68 o
  -8   5  13       67.58       56.34      4.95 o
  -7   5  13       36.05       36.81      3.32 o
  -6   5  13       37.65       32.12      5.45 o
  -5   5  13       32.69       43.21      4.14 o
  -4   5  13      411.87      427.68      9.87 o
  -3   5  13       69.72       58.30      9.24 o
  -2   5  13       77.87       69.43      3.40 o
  -1   5  13        1.62       -0.42      2.47 o
   0   5  13      328.59      336.00      9.98 o
   1   5  13      258.39      262.61     14.10 o
   2   5  13       88.02       86.07      4.40 o
   3   5  13      121.82      133.04      5.36 o
   4   5  13       36.40       54.17      3.93 o
   5   5  13      215.55      233.59      9.13 o
   6   5  13      136.41      152.28      6.81 o
   7   5  13       36.09       31.16      4.63 o
   8   5  13        0.19       -4.41      4.41 o
   9   5  13       89.14      114.55      6.84 o
  10   5  13      163.63      187.82      9.94 o
  11   5  13        1.59        0.57      6.14 o
  12   5  13       13.76       16.33     11.15 o
 -20   6  13        3.34       -2.19      6.25 o
 -19   6  13        5.34       10.19      5.90 o
 -18   6  13        2.55        2.29      4.48 o
 -17   6  13        4.17       -2.53      4.24 o
 -16   6  13        4.04       -2.38      4.06 o
 -15   6  13        0.07       -0.77      4.61 o
 -14   6  13        2.28       -2.80      3.51 o
 -13   6  13       26.31       20.57      4.50 o
 -12   6  13        1.55        0.45      2.67 o
 -11   6  13        1.16       -0.67      2.61 o
 -10   6  13       94.67       98.36      4.69 o
  -9   6  13       20.30       21.52      2.88 o
  -8   6  13       83.39       80.57      4.50 o
  -7   6  13        3.83        4.51      2.61 o
  -6   6  13       15.34       16.10      2.78 o
  -5   6  13      422.80      403.22     11.08 o
  -4   6  13        7.89       -1.28      4.34 o
  -3   6  13       74.79       74.03      3.91 o
  -2   6  13        4.64       -1.66      2.09 o
  -1   6  13       84.66       84.50      4.25 o
   0   6  13       25.02       28.74      3.19 o
   1   6  13       10.24        8.92      2.73 o
   2   6  13       45.90       46.59      3.95 o
   3   6  13       28.92       18.30      3.11 o
   4   6  13       28.32       35.76      4.06 o
   5   6  13       36.57       32.73      4.22 o
   6   6  13       11.27       10.17      3.74 o
   7   6  13        9.84       11.36      4.24 o
   8   6  13        1.10        3.47      4.14 o
   9   6  13        3.66        5.28      4.44 o
  10   6  13       11.00       20.72      6.50 o
  11   6  13       18.00       23.79      5.86 o
 -18   7  13       19.69       13.55      6.14 o
 -17   7  13        2.00       -2.19     10.33 o
 -16   7  13        1.06        1.20      4.74 o
 -15   7  13        0.24       -2.83      4.35 o
 -14   7  13        0.20        5.90      8.63 o
 -13   7  13        5.35        1.14      6.22 o
 -12   7  13        0.02        2.69      3.04 o
 -11   7  13       27.99       29.41      3.58 o
 -10   7  13      100.78      125.60      5.67 o
  -9   7  13       21.54       22.90      2.97 o
  -8   7  13        5.39       -0.51      4.03 o
  -7   7  13        0.42       -2.12      6.74 o
  -6   7  13        2.36       10.11      6.34 o
  -5   7  13        4.59       10.42      6.22 o
  -4   7  13      129.13      136.50     23.10 o
  -3   7  13        7.90       13.04     10.19 o
  -2   7  13        9.34       13.05      5.84 o
  -1   7  13      144.36      187.50     19.87 o
   0   7  13      194.15      251.98     14.35 o
   1   7  13       26.05       33.48      7.70 o
   2   7  13        6.32        2.61      5.99 o
   3   7  13       10.86        7.53      6.11 o
   4   7  13        2.58        5.33      3.33 o
   5   7  13        1.08        5.57      5.53 o
   6   7  13       17.49       21.13      6.84 o
   7   7  13        6.09        9.16      4.46 o
   8   7  13        1.07       -0.89      5.55 o
   9   7  13       38.26       49.82      6.62 o
 -16   8  13        1.42        2.85      5.04 o
 -15   8  13       45.55       49.00      6.40 o
 -14   8  13        6.55        5.18      4.28 o
 -13   8  13        0.03        2.35      4.84 o
 -12   8  13       53.07       18.57     11.95 o
 -11   8  13       17.54        7.87     11.38 o
 -10   8  13       13.70       35.56     13.36 o
  -9   8  13       13.69       35.84     12.57 o
  -8   8  13        7.84       -1.47     10.76 o
  -7   8  13        1.75       -2.04     10.53 o
  -6   8  13       16.75       -7.93     10.87 o
  -5   8  13       22.97       26.27     11.78 o
  -4   8  13       54.65       56.22     12.63 o
  -3   8  13       15.70       14.49     11.83 o
  -2   8  13       25.05       17.10     11.83 o
  -1   8  13       36.18       32.10     11.95 o
   0   8  13       60.57       46.60     12.91 o
   1   8  13        1.70       -6.17     11.21 o
   2   8  13        7.93        2.55     12.00 o
   3   8  13        0.59       -4.13     11.72 o
   4   8  13       30.16        9.85     12.12 o
   5   8  13        0.01      -10.87     10.87 o
   6   8  13       16.10       18.91     13.19 o
   7   8  13        1.10       14.32     13.42 o
 -14   9  13        0.84      -10.98     12.23 o
 -13   9  13        0.40       -4.13     13.59 o
 -12   9  13        0.37       -7.36     12.34 o
 -11   9  13        0.31       19.87     12.85 o
 -10   9  13       18.82       19.08     13.42 o
  -9   9  13       29.63       31.71     14.89 o
  -8   9  13        3.71      -10.47     11.72 o
  -7   9  13        8.59       25.53     13.08 o
  -6   9  13       26.40        5.72     12.17 o
  -5   9  13       27.18       38.50     14.15 o
  -4   9  13        1.35        5.10     11.66 o
  -3   9  13        0.16        4.70     12.85 o
  -2   9  13        2.31       -2.72     11.66 o
  -1   9  13       39.69       49.09     14.15 o
   0   9  13        2.21       -6.96     11.49 o
   1   9  13        0.68      -12.46     12.46 o
   2   9  13       24.19        0.28     12.91 o
   3   9  13       20.93       27.12     14.44 o
   4   9  13       33.38       32.95     14.89 o
   5   9  13       17.70       17.89     14.04 o
  -9  10  13        3.57       -4.64     13.98 o
  -8  10  13        5.72        4.93     13.98 o
  -7  10  13        1.61        9.57     14.27 o
  -6  10  13        0.01       10.02     13.98 o
  -5  10  13        6.88       -8.10     13.19 o
  -4  10  13        3.54      -10.25     13.19 o
  -3  10  13        3.75      -12.68     12.68 o
  -2  10  13        2.37        5.04     13.70 o
  -1  10  13       16.07        9.74     13.76 o
   0  10  13        2.20      -13.08     13.08 o
 -23   0  14       34.17       28.65     10.08 o
 -22   0  14        0.03        0.74      8.27 o
 -21   0  14      123.66      136.90     13.59 o
 -20   0  14       22.09       18.23      8.21 o
 -19   0  14      137.33      136.17     12.12 o
 -18   0  14       17.24       13.02      7.70 o
 -17   0  14      219.23      224.55     14.61 o
 -16   0  14      145.16      148.57     11.95 o
 -15   0  14      199.24      201.79     13.14 o
 -14   0  14       35.26       48.07      7.19 o
 -13   0  14      976.58      947.45     31.31 o
 -12   0  14      367.25      390.91     26.33 o
 -11   0  14      138.21      123.06      5.43 o
 -10   0  14      417.46      454.96     12.74 o
  -9   0  14      464.69      506.82     15.29 o
  -8   0  14       40.80       32.57      3.10 o
  -7   0  14      751.61      763.97     14.61 o
  -6   0  14      434.48      407.81      9.29 o
  -5   0  14      115.30      112.48      9.78 o
  -4   0  14       29.61       28.83      6.82 o
  -3   0  14       11.36        6.49      3.72 o
  -2   0  14     1464.48     1380.60     24.13 o
  -1   0  14      256.24      245.77     12.13 o
   0   0  14      291.73      313.66     10.17 o
   1   0  14       67.12       62.70      5.30 o
   2   0  14        0.02       -2.60      2.60 o
   3   0  14      486.25      483.36     11.65 o
   4   0  14      112.18      100.84      5.49 o
   5   0  14       35.09       22.19      3.61 o
   6   0  14      168.49      152.38      6.75 o
   7   0  14       24.66       19.14      5.43 o
   8   0  14       35.66       30.23      4.29 o
   9   0  14       19.62        3.28      6.45 o
  10   0  14        4.12        1.02      7.36 o
  11   0  14        0.00       -4.59      6.96 o
  12   0  14        1.16        7.81      8.83 o
  13   0  14        0.44        3.57      9.06 o
 -23   1  14        3.76       -1.00      6.43 o
 -22   1  14       18.05       11.08      7.25 o
 -21   1  14        1.04        6.02      5.84 o
 -20   1  14       17.80       16.80      6.04 o
 -19   1  14        0.00        2.10      5.78 o
 -18   1  14        7.27        7.77      4.92 o
 -17   1  14       27.65       31.78      4.24 o
 -16   1  14        2.26       -1.16      3.19 o
 -15   1  14        1.23        2.43      4.46 o
 -14   1  14        1.91        0.08      2.90 o
 -13   1  14       46.61       46.62      3.96 o
 -12   1  14       44.65       43.60      3.32 o
 -11   1  14      106.83      113.38      4.18 o
 -10   1  14       55.93       48.58      2.94 o
  -9   1  14       65.03       71.61      3.40 o
  -8   1  14        2.02        0.09      1.93 o
  -7   1  14      142.29      146.44      4.45 o
  -6   1  14        5.75        6.63      1.96 o
  -5   1  14      124.41      130.13      4.89 o
  -4   1  14        2.52       -1.92      1.92 o
  -3   1  14       55.37       65.55      3.25 o
  -2   1  14       11.92        9.24      2.21 o
  -1   1  14       48.93       58.39      3.73 o
   0   1  14       61.37       62.30      3.71 o
   1   1  14        0.07       -2.27      2.27 o
   2   1  14       43.24       35.81      3.28 o
   3   1  14       40.49       37.93      2.72 o
   4   1  14       12.69       14.25      2.33 o
   5   1  14        5.73        6.58      2.51 o
   6   1  14        0.69       -0.35      2.30 o
   7   1  14        0.14       -2.43      2.43 o
   8   1  14        0.10       -0.07      2.80 o
   9   1  14        6.43        8.26      5.20 o
  10   1  14       32.45       29.79      5.76 o
  11   1  14        0.26        3.27      5.69 o
  12   1  14        0.06       -2.32      7.70 o
  13   1  14        8.28       18.71      6.84 o
 -22   2  14        5.41        6.69      6.56 o
 -21   2  14      113.95      127.75      9.64 o
 -20   2  14       49.70       63.44      7.66 o
 -19   2  14      181.82      190.68     13.24 o
 -18   2  14        2.60        5.80      4.16 o
 -17   2  14       73.96       76.65      8.38 o
 -16   2  14      131.63      133.72      6.35 o
 -15   2  14      369.06      388.36     10.32 o
 -14   2  14      107.55      126.89      8.03 o
 -13   2  14       59.85       62.27      4.84 o
 -12   2  14      220.91      228.37      6.61 o
 -11   2  14      194.45      191.77      6.38 o
 -10   2  14      282.70      299.57      6.59 o
  -9   2  14      354.11      367.76      6.79 o
  -8   2  14        0.41       -2.13      2.13 o
  -7   2  14      139.87      135.76      4.16 o
  -6   2  14      794.77      796.58     14.22 o
  -5   2  14      345.04      337.53      7.77 o
  -4   2  14      611.11      583.73     10.82 o
  -3   2  14        2.31       -3.35      3.35 o
  -2   2  14      368.16      349.21      7.05 o
  -1   2  14      134.63      123.81      6.10 o
   0   2  14      237.98      233.28      5.68 o
   1   2  14       71.51       60.18      3.35 o
   2   2  14        7.91        4.22      2.33 o
   3   2  14      119.07      111.25      4.47 o
   4   2  14       85.56       82.20      3.93 o
   5   2  14        1.38       -1.36      2.28 o
   6   2  14        0.01       -2.28      2.28 o
   7   2  14        0.56       -1.53      2.52 o
   8   2  14        0.57       -2.30      2.90 o
   9   2  14       29.98       32.48      5.94 o
  10   2  14       12.71       13.46      5.39 o
  11   2  14        4.27        4.03      5.61 o
  12   2  14        0.93       -5.44      5.44 o
  13   2  14        2.11       -1.60      6.09 o
 -22   3  14       21.44       13.07      6.82 o
 -21   3  14        1.50        0.95      5.82 o
 -20   3  14        2.31       11.99      6.05 o
 -19   3  14       27.58       36.04      5.42 o
 -18   3  14        1.57       -3.52      3.52 o
 -17   3  14        2.77       -3.27      3.27 o
 -16   3  14        1.70       -1.02      3.24 o
 -15   3  14        2.59        1.03      2.89 o
 -14   3  14       55.25       58.06      4.09 o
 -13   3  14       38.54       41.47      3.69 o
 -12   3  14      255.22      244.69      8.25 o
 -11   3  14        1.15        2.18      2.57 o
 -10   3  14       31.80       32.57      2.90 o
  -9   3  14       31.71       25.29      2.69 o
  -8   3  14        2.02        3.16      2.21 o
  -7   3  14        9.83        3.41      2.20 o
  -6   3  14       99.83      100.16      4.31 o
  -5   3  14       91.60       90.92      4.03 o
  -4   3  14      111.18       87.61      3.90 o
  -3   3  14        3.57        3.23      2.33 o
  -2   3  14        0.24        0.20      2.32 o
  -1   3  14      124.66      130.91      6.62 o
   0   3  14        0.68        1.56      2.50 o
   1   3  14      198.77      188.46      5.79 o
   2   3  14        3.55        1.97      2.14 o
   3   3  14       13.85       14.84      2.52 o
   4   3  14       28.28       31.44      3.18 o
   5   3  14       25.16       34.54      3.34 o
   6   3  14       23.55       23.09      4.60 o
   7   3  14       86.58       72.47      4.30 o
   8   3  14        0.01       -4.35      4.35 o
   9   3  14        5.02       11.26      5.15 o
  10   3  14        2.54        3.01      6.85 o
  11   3  14        0.03       -4.05      5.30 o
  12   3  14        6.56       -0.07      5.92 o
 -21   4  14        0.18       -5.60      5.60 o
 -20   4  14       20.63       25.17      8.24 o
 -19   4  14       72.27       71.75      7.47 o
 -18   4  14       29.97       22.05      4.28 o
 -17   4  14        0.02        0.08      3.30 o
 -16   4  14        5.52        1.42      3.37 o
 -15   4  14      165.20      178.24      6.73 o
 -14   4  14       58.72       58.78      7.21 o
 -13   4  14       85.48       96.70      4.98 o
 -12   4  14        7.70        2.74      3.47 o
 -11   4  14      309.01      310.54     14.42 o
 -10   4  14      712.37      746.25     15.05 o
  -9   4  14      130.11      129.65      4.67 o
  -8   4  14       37.64       36.51      5.29 o
  -7   4  14       45.13       41.05      5.24 o
  -6   4  14      296.62      313.67      8.58 o
  -5   4  14      304.77      339.53      8.87 o
  -4   4  14      111.54       98.55      4.92 o
  -3   4  14        0.11       -1.96      1.96 o
  -2   4  14       21.71       17.59      2.61 o
  -1   4  14      332.18      325.71      7.35 o
   0   4  14      382.09      386.76      8.28 o
   1   4  14       35.12       36.93      3.33 o
   2   4  14       78.38       55.26      3.47 o
   3   4  14       13.70        9.17      2.65 o
   4   4  14      168.28      184.07      5.38 o
   5   4  14      104.72      111.55      4.92 o
   6   4  14        7.32        1.99      3.21 o
   7   4  14       26.04       22.51      5.16 o
   8   4  14       18.94       11.98      4.96 o
   9   4  14       93.00       99.42      7.37 o
  10   4  14        0.17       -0.60      5.34 o
  11   4  14        4.20       -0.35      5.57 o
  12   4  14        0.54       -0.67      5.75 o
 -20   5  14        0.73        1.99      5.36 o
 -19   5  14        0.09       -3.55      4.66 o
 -18   5  14        4.17       -0.44      4.65 o
 -17   5  14        1.58        6.35      4.23 o
 -16   5  14       13.37        8.55      3.78 o
 -15   5  14       36.44       22.42      3.89 o
 -14   5  14       29.26       23.05      3.75 o
 -13   5  14        1.26        0.50      2.85 o
 -12   5  14       24.86       24.15      3.36 o
 -11   5  14       27.24       27.19      3.36 o
 -10   5  14       10.70        5.33      2.74 o
  -9   5  14        0.02        3.10      2.50 o
  -8   5  14        5.56        3.20      3.30 o
  -7   5  14       33.74       37.33      3.95 o
  -6   5  14      139.34      122.90      5.36 o
  -5   5  14        9.99       11.05      3.98 o
  -4   5  14        0.60       -3.13      3.37 o
  -3   5  14        7.80        7.59      2.73 o
  -2   5  14        0.48       -2.31      2.31 o
  -1   5  14       49.24       58.82      3.96 o
   0   5  14        0.00        0.35      3.13 o
   1   5  14       69.48       63.33      3.76 o
   2   5  14       14.85       14.24      4.26 o
   3   5  14        1.07       -2.61      2.61 o
   4   5  14       25.67       26.30      4.02 o
   5   5  14        4.92        5.48      3.53 o
   6   5  14       13.08       13.24      4.45 o
   7   5  14        8.64        1.59      4.24 o
   8   5  14       12.28        4.65      4.46 o
   9   5  14       18.48       19.28      5.44 o
  10   5  14        3.77        5.51      5.40 o
  11   5  14        0.11       -3.57      5.54 o
 -19   6  14        0.42        2.82      5.71 o
 -18   6  14        0.39        7.75      4.79 o
 -17   6  14        2.10        2.18      4.18 o
 -16   6  14        1.50        2.71      4.67 o
 -15   6  14       47.98       50.40      5.35 o
 -14   6  14       20.74       22.30      6.92 o
 -13   6  14       27.52       18.07      3.53 o
 -12   6  14        2.30       -2.72      2.72 o
 -11   6  14      258.88      289.74      8.08 o
 -10   6  14      359.72      401.87      9.35 o
  -9   6  14        4.03        0.28      2.70 o
  -8   6  14        8.09        3.43      2.86 o
  -7   6  14       53.02       51.43      3.89 o
  -6   6  14      116.59      123.07      5.27 o
  -5   6  14      216.71      245.87     12.11 o
  -4   6  14        2.43       -2.86      2.86 o
  -3   6  14        8.91       11.12      2.78 o
  -2   6  14       14.32       16.75      2.83 o
  -1   6  14      121.11      145.96      5.65 o
   0   6  14       45.39       58.04      4.21 o
   1   6  14        8.45        3.02      2.98 o
   2   6  14       11.54        8.13      4.02 o
   3   6  14       43.57       42.08      4.41 o
   4   6  14       76.20       89.52      5.71 o
   5   6  14       42.59       56.75      6.23 o
   6   6  14        6.53        4.97      3.69 o
   7   6  14        3.94        2.71      4.04 o
   8   6  14       20.34       24.16      4.90 o
   9   6  14        5.77       17.12      5.29 o
 -17   7  14        4.98       11.83      5.82 o
 -16   7  14       29.37       39.86      6.25 o
 -15   7  14        0.54       -1.25      4.57 o
 -14   7  14        1.37       -3.72      3.72 o
 -13   7  14       28.15       30.84      4.38 o
 -12   7  14        7.11        2.20      4.79 o
 -11   7  14       55.26       64.03      4.38 o
 -10   7  14       31.63       31.24      3.72 o
  -9   7  14        0.54       -2.54      2.54 o
  -8   7  14        3.00       -5.76      5.76 o
  -7   7  14        0.22       -5.40      5.69 o
  -6   7  14      122.04      127.41      9.78 o
  -5   7  14        6.38        2.72      5.70 o
  -4   7  14       16.78       17.92      6.62 o
  -3   7  14        9.70       15.19      6.45 o
  -2   7  14       41.36       42.14     12.00 o
  -1   7  14      214.85      261.64     12.80 o
   0   7  14       12.24       11.63      6.39 o
   1   7  14        9.05        5.76      6.25 o
   2   7  14       22.65       10.17      6.79 o
   3   7  14        5.70       10.80     10.08 o
   4   7  14        0.13       -0.80      6.26 o
   5   7  14        2.58        6.61      3.56 o
   6   7  14       11.76       12.24     13.00 o
   7   7  14       19.50       31.79      4.74 o
   8   7  14        0.55        4.47      6.60 o
 -15   8  14       20.13       25.87      7.93 o
 -14   8  14       15.54       16.50      6.28 o
 -13   8  14        0.73       -7.76     12.85 o
 -12   8  14       17.48       11.21     12.80 o
 -11   8  14       57.78       48.58     14.32 o
 -10   8  14        9.49        7.53     12.80 o
  -9   8  14        7.24       -1.13     11.15 o
  -8   8  14        0.31       -1.36     11.78 o
  -7   8  14       59.03       71.91     14.78 o
  -6   8  14       85.87       77.06     14.44 o
  -5   8  14       57.05       54.58     14.04 o
  -4   8  14        2.13       -0.23     10.93 o
  -3   8  14       14.86        2.60     11.78 o
  -2   8  14       16.81        7.98     12.40 o
  -1   8  14       48.17       68.56     14.66 o
   0   8  14        4.50      -11.49     11.49 o
   1   8  14       24.16       25.20     13.42 o
   2   8  14        5.99      -12.17     12.17 o
   3   8  14       22.16       32.10     14.49 o
   4   8  14        0.21      -12.12     12.12 o
   5   8  14       16.92       21.29     13.53 o
   6   8  14        1.53       16.42     13.76 o
 -12   9  14        4.42        0.96     14.21 o
 -11   9  14       25.69       21.29     14.72 o
 -10   9  14        0.07       -5.04     13.31 o
  -9   9  14        0.08        1.25     12.29 o
  -8   9  14        5.53       19.14     14.04 o
  -7   9  14       13.58       21.40     13.14 o
  -6   9  14        0.83       16.53     12.68 o
  -5   9  14        6.11       10.98     13.53 o
  -4   9  14        0.09       17.55     13.98 o
  -3   9  14        1.20        8.95     12.91 o
  -2   9  14        3.22       10.70     13.93 o
  -1   9  14        6.59       15.40     12.63 o
   0   9  14        2.44      -12.00     12.00 o
   1   9  14        0.39       10.02     13.87 o
   2   9  14        5.72        2.09     13.81 o
 -22   1  15       15.10       11.32      6.24 o
 -21   1  15       22.41       22.84      6.62 o
 -20   1  15      121.83      128.10      9.13 o
 -19   1  15       92.15       94.25      8.24 o
 -18   1  15       16.66       12.42      5.48 o
 -17   1  15       55.92       60.89      6.62 o
 -16   1  15       22.55       16.50      4.82 o
 -15   1  15       71.62       70.10      6.22 o
 -14   1  15      334.99      320.68     11.59 o
 -13   1  15       67.77       67.60      6.11 o
 -12   1  15       16.32       19.30      3.61 o
 -11   1  15        0.78       -1.23      2.57 o
 -10   1  15      171.75      176.84      6.63 o
  -9   1  15        2.80       -1.01      2.48 o
  -8   1  15      142.80      134.89      4.86 o
  -7   1  15       90.29       78.48      3.54 o
  -6   1  15      106.59       98.02      3.86 o
  -5   1  15       45.91       33.50      3.71 o
  -4   1  15       33.02       37.10      3.70 o
  -3   1  15      131.14      128.51      5.50 o
  -2   1  15       97.87      107.13      5.14 o
  -1   1  15        5.25        6.56      2.95 o
   0   1  15       20.50       21.67      3.03 o
   1   1  15       14.60        7.36      2.85 o
   2   1  15       54.21       44.45      3.72 o
   3   1  15       30.07       40.37      4.48 o
   4   1  15      121.77      123.99      6.51 o
   5   1  15       10.31        9.70      2.87 o
   6   1  15      133.39      130.92      8.75 o
   7   1  15       39.36       41.70      4.17 o
   8   1  15      120.61      131.17      6.91 o
   9   1  15       50.94       55.08      6.47 o
  10   1  15       24.52       36.97      8.04 o
  11   1  15       15.17       27.92      6.46 o
  12   1  15        3.20       -0.40      6.25 o
 -22   2  15        3.18        3.41      6.06 o
 -21   2  15        0.01       -5.96      5.96 o
 -20   2  15       36.35       51.98     10.47 o
 -19   2  15        4.74        1.24      5.56 o
 -18   2  15       17.29       11.06      5.20 o
 -17   2  15        0.53        1.47      4.76 o
 -16   2  15        3.06        0.52      6.51 o
 -15   2  15        7.53       15.29      3.66 o
 -14   2  15        0.05       -2.94      2.94 o
 -13   2  15        7.33        4.72      3.16 o
 -12   2  15        0.42       -3.63      3.63 o
 -11   2  15       15.24       11.96      2.72 o
 -10   2  15        0.10       -1.90      2.31 o
  -9   2  15        7.51        5.19      2.47 o
  -8   2  15        0.69       -2.18      2.18 o
  -7   2  15       10.01       10.34      2.59 o
  -6   2  15       33.38       36.15      3.62 o
  -5   2  15        4.77        8.65      2.88 o
  -4   2  15       56.63       59.25      5.52 o
  -3   2  15        6.00        1.37      2.73 o
  -2   2  15      162.75      163.16      8.31 o
  -1   2  15       27.96       33.07      3.61 o
   0   2  15      278.78      291.51      8.74 o
   1   2  15        5.89        6.88      2.71 o
   2   2  15      155.27      154.15      6.74 o
   3   2  15       10.70        9.77      2.68 o
   4   2  15       76.21       65.90      3.88 o
   5   2  15        7.11        8.66      2.78 o
   6   2  15       10.12        6.17      2.90 o
   7   2  15        9.59        8.57      3.77 o
   8   2  15        2.83        2.38      4.89 o
   9   2  15       15.05        6.61      5.35 o
  10   2  15       11.95       12.10      5.86 o
  11   2  15       13.51       22.80      6.58 o
 -21   3  15       15.43       17.65      6.42 o
 -20   3  15       85.84       96.93      8.50 o
 -19   3  15        7.07        9.11      8.72 o
 -18   3  15       11.62        4.66      3.87 o
 -17   3  15       23.15       15.14      3.93 o
 -16   3  15       37.35       37.75      4.55 o
 -15   3  15       33.85       38.54      4.49 o
 -14   3  15       19.55       18.98      3.75 o
 -13   3  15        1.52       -0.39      2.87 o
 -12   3  15        0.72       -2.59      2.59 o
 -11   3  15       24.15       27.33      3.95 o
 -10   3  15       87.07       91.53      7.51 o
  -9   3  15        0.77       -2.18      2.18 o
  -8   3  15       41.21       40.73      3.30 o
  -7   3  15       20.45       20.76      3.04 o
  -6   3  15       12.86       20.11      3.85 o
  -5   3  15        3.71        4.87      2.98 o
  -4   3  15        0.01        1.75      2.41 o
  -3   3  15        3.01        5.30      2.40 o
  -2   3  15        2.04        1.85      2.54 o
  -1   3  15        4.79       11.73      2.80 o
   0   3  15       78.72       91.24      4.89 o
   1   3  15       13.06        9.78      3.42 o
   2   3  15       10.79       11.95      4.36 o
   3   3  15        3.30        4.86      2.62 o
   4   3  15       56.52       62.22      3.85 o
   5   3  15       65.63       71.95      4.29 o
   6   3  15        1.27        3.15      4.16 o
   7   3  15       29.03       30.94      5.36 o
   8   3  15       14.45       15.95      5.23 o
   9   3  15       48.78       63.55      8.24 o
  10   3  15       68.80       62.89      7.27 o
  11   3  15        0.31       -3.32      5.56 o
 -20   4  15        7.01       10.36      6.23 o
 -19   4  15        2.61        1.32      5.37 o
 -18   4  15        0.01       -3.86      4.85 o
 -17   4  15       21.07       18.34      4.22 o
 -16   4  15       23.37       18.76      5.37 o
 -15   4  15       58.07       67.42      4.81 o
 -14   4  15        2.65        0.90      3.04 o
 -13   4  15       12.92        9.38      3.24 o
 -12   4  15        3.09       -3.00      4.79 o
 -11   4  15       10.16        8.22      3.09 o
 -10   4  15        9.32       17.43      3.47 o
  -9   4  15        0.09       -0.63      2.39 o
  -8   4  15       49.86       42.38      3.14 o
  -7   4  15        7.18        2.15      3.03 o
  -6   4  15        2.07        3.47      2.98 o
  -5   4  15       21.18       19.37      6.59 o
  -4   4  15       22.88       20.73      4.63 o
  -3   4  15       24.44       28.98      3.55 o
  -2   4  15        5.50        9.99      3.17 o
  -1   4  15       24.45       19.01      3.26 o
   0   4  15       47.17       47.13      3.57 o
   1   4  15        6.13       -1.10      3.42 o
   2   4  15       60.26       61.08      4.08 o
   3   4  15        0.74       -2.58      2.74 o
   4   4  15        0.09       -2.01      3.19 o
   5   4  15       42.94       38.30      4.45 o
   6   4  15       45.70       35.16      4.52 o
   7   4  15       14.66       12.56      4.82 o
   8   4  15       19.67       12.17      5.33 o
   9   4  15        0.10       -3.76      5.75 o
  10   4  15       11.21       12.74      5.86 o
 -19   5  15        5.87        7.74      6.28 o
 -18   5  15       28.39       32.05      6.71 o
 -17   5  15       10.83       10.27      5.00 o
 -16   5  15       21.25       19.84      4.55 o
 -15   5  15       32.57       23.06      4.07 o
 -14   5  15       22.41       16.77      3.58 o
 -13   5  15        0.63       -2.48      4.47 o
 -12   5  15       15.93       12.81      3.52 o
 -11   5  15       21.67       22.67      4.35 o
 -10   5  15       26.62       36.66      3.71 o
  -9   5  15        0.61       -2.55      2.55 o
  -8   5  15       26.31       26.14      3.65 o
  -7   5  15       39.81       30.61      3.79 o
  -6   5  15       50.69       57.31      4.27 o
  -5   5  15       11.37       18.26      3.72 o
  -4   5  15        2.00       -2.87      2.87 o
  -3   5  15       40.67       43.87      3.82 o
  -2   5  15        5.04        7.13      5.27 o
  -1   5  15      201.79      226.49      7.53 o
   0   5  15      103.28      118.25      6.81 o
   1   5  15        0.50       -3.05      3.05 o
   2   5  15       17.09       21.47      3.31 o
   3   5  15       20.91       17.67      4.36 o
   4   5  15        6.97        5.02      3.36 o
   5   5  15       99.64       96.43      8.01 o
   6   5  15        8.24       11.64      4.54 o
   7   5  15        9.82        5.07      4.60 o
   8   5  15        2.99        1.34      4.92 o
   9   5  15       12.93       22.18      7.79 o
 -18   6  15        2.15        2.37      4.83 o
 -17   6  15        3.47       -2.38      4.48 o
 -16   6  15       23.48       22.91      6.35 o
 -15   6  15       30.95       24.92      4.67 o
 -14   6  15        0.88       -3.53      3.53 o
 -13   6  15       16.73       16.67      3.70 o
 -12   6  15       62.37       66.72      4.62 o
 -11   6  15       42.37       54.87      4.29 o
 -10   6  15        8.19       11.17      4.22 o
  -9   6  15       15.17       21.15      3.41 o
  -8   6  15        3.87       -3.50      4.97 o
  -7   6  15       50.88       49.65      4.06 o
  -6   6  15        0.28       -0.34      2.63 o
  -5   6  15       19.03       11.88      3.93 o
  -4   6  15        7.50        7.08      2.89 o
  -3   6  15        0.60       -3.40      3.40 o
  -2   6  15       63.34       71.33      4.59 o
  -1   6  15        8.46       14.76      3.35 o
   0   6  15       15.84       10.79      3.42 o
   1   6  15        0.12       -4.22      4.22 o
   2   6  15        0.08       -0.02      3.13 o
   3   6  15        4.32       -1.55      3.24 o
   4   6  15        1.15        2.98      3.50 o
   5   6  15       19.63       31.93      4.60 o
   6   6  15        8.52        4.86      4.39 o
   7   6  15        5.65        5.17      5.10 o
   8   6  15        0.60       -2.26      6.51 o
 -16   7  15       35.88       22.62     14.64 o
 -15   7  15        3.79        3.08      4.55 o
 -14   7  15        0.04        0.80      3.81 o
 -13   7  15       15.17       16.95      4.23 o
 -12   7  15       20.46       27.06      6.62 o
 -11   7  15       27.65       33.81      4.36 o
 -10   7  15        0.38       -0.14      6.51 o
  -9   7  15       52.70       63.88      8.77 o
  -8   7  15        0.50       -6.62      6.62 o
  -7   7  15        0.68       -6.39      6.39 o
  -6   7  15       23.69       28.45      7.49 o
  -5   7  15        0.13       -0.22      6.39 o
  -4   7  15        0.58       -4.77      6.11 o
  -3   7  15        2.77       -3.47      6.58 o
  -2   7  15       16.27       19.80      7.31 o
  -1   7  15       28.75       33.24      7.52 o
   0   7  15       22.61       26.61      7.42 o
   1   7  15        0.48        9.52      7.30 o
   2   7  15        0.48        3.01     10.45 o
   3   7  15       37.40       27.47     12.94 o
   4   7  15       67.75       74.09      9.20 o
   5   7  15       16.19        4.90      7.34 o
   6   7  15        0.10       -4.39      7.77 o
 -14   8  15        6.61        1.19     12.85 o
 -13   8  15        2.29       22.36     14.49 o
 -12   8  15        9.16        2.43     12.80 o
 -11   8  15        1.00      -12.17     12.17 o
 -10   8  15        6.42       16.65     13.31 o
  -9   8  15        9.97       16.93     14.38 o
  -8   8  15       13.68        3.79     13.14 o
  -7   8  15        0.35       16.42     13.25 o
  -6   8  15       20.81       42.46     14.21 o
  -5   8  15       25.71       25.14     13.53 o
  -4   8  15       11.85       -0.79     11.83 o
  -3   8  15        5.47       15.80     13.76 o
  -2   8  15        6.72        9.23     13.14 o
  -1   8  15        1.37        5.32     12.51 o
   0   8  15        7.53       -0.11     13.14 o
   1   8  15        0.20       -9.46     12.97 o
   2   8  15       20.92       19.70     14.10 o
   3   8  15        1.47      -12.23     12.23 o
 -10   9  15        0.04       -2.83     13.14 o
  -9   9  15        2.15       -7.53     13.36 o
  -8   9  15       13.88       27.35     15.34 o
  -7   9  15        0.02       16.99     14.49 o
  -6   9  15        1.61       -1.47     13.70 o
  -5   9  15        0.06       -8.78     13.19 o
  -4   9  15       34.49       32.22     15.23 o
  -3   9  15        7.66       14.72     14.38 o
  -2   9  15        0.36        6.23     13.14 o
  -1   9  15        5.02       -6.96     13.93 o
 -21   0  16       10.67       -2.94      8.78 o
 -20   0  16        2.62        3.11      8.78 o
 -19   0  16       26.89       27.46      9.68 o
 -18   0  16        6.97        7.76      8.15 o
 -17   0  16       35.92       29.61      8.61 o
 -16   0  16       61.59       75.02      9.85 o
 -15   0  16       34.62       41.05      8.32 o
 -14   0  16       51.39       46.94      8.10 o
 -13   0  16        4.00       -1.30      6.06 o
 -12   0  16      314.56      317.11     14.86 o
 -11   0  16        0.08        0.61      8.92 o
 -10   0  16      121.60      129.15     10.81 o
  -9   0  16      480.93      507.41     20.21 o
  -8   0  16        1.21       -5.21      5.21 o
  -7   0  16      344.75      330.03     15.23 o
  -6   0  16      387.60      403.29     17.44 o
  -5   0  16      740.13      768.48     26.55 o
  -4   0  16      545.71      537.88     20.33 o
  -3   0  16       57.25       51.86      7.70 o
  -2   0  16        8.50        2.71      8.01 o
  -1   0  16       30.39       27.57      8.86 o
   0   0  16       80.69       92.59     16.70 o
   1   0  16      269.61      256.73     10.23 o
   2   0  16        0.93       -2.45      4.12 o
   3   0  16      143.53      131.05      8.05 o
   4   0  16        5.14        7.42      7.42 o
   5   0  16       76.51       94.92      7.36 o
   6   0  16        2.34        4.59      6.91 o
   7   0  16       44.78       36.01      8.21 o
   8   0  16       51.41       48.41      9.34 o
   9   0  16       27.27       35.33      8.61 o
  10   0  16       57.86       76.49     11.38 o
 -21   1  16        1.53       11.56     10.90 o
 -20   1  16        3.23        5.51      6.00 o
 -19   1  16        7.43        4.18      6.10 o
 -18   1  16        0.06       -3.91      5.33 o
 -17   1  16        9.97        6.83      4.77 o
 -16   1  16        2.88        4.73      6.77 o
 -15   1  16        4.51        7.76      4.57 o
 -14   1  16        2.02        1.37      4.46 o
 -13   1  16       36.07       38.62      6.79 o
 -12   1  16        7.70        5.01      3.98 o
 -11   1  16       15.28       13.44      3.60 o
 -10   1  16       19.73       12.42      4.63 o
  -9   1  16        7.82        3.48      3.80 o
  -8   1  16       18.21       22.48      4.36 o
  -7   1  16       58.45       63.29      5.27 o
  -6   1  16        0.01       -3.34      3.34 o
  -5   1  16      130.30      150.72      7.62 o
  -4   1  16       48.26       51.94      5.63 o
  -3   1  16        4.87       -0.85      2.95 o
  -2   1  16       77.33       74.77      4.65 o
  -1   1  16        0.03       -2.72      2.72 o
   0   1  16        2.02        2.33      2.84 o
   1   1  16       45.46       42.92      3.77 o
   2   1  16       24.65       22.05      3.53 o
   3   1  16        8.62        8.08      3.27 o
   4   1  16        8.11        6.65      2.79 o
   5   1  16        1.49        3.87      2.90 o
   6   1  16       30.66       20.19      5.12 o
   7   1  16        2.02       -2.32      4.64 o
   8   1  16       12.40        4.02      5.44 o
   9   1  16        1.40        1.25      6.28 o
  10   1  16        1.19        2.52      5.85 o
 -21   2  16        0.24        1.60      6.36 o
 -20   2  16        1.93        7.17      8.49 o
 -19   2  16       41.00       44.86      7.02 o
 -18   2  16        1.80        0.68      5.20 o
 -17   2  16        5.28       -4.86      4.86 o
 -16   2  16       21.69       20.10      5.46 o
 -15   2  16      108.31      117.18      7.73 o
 -14   2  16       78.81       80.01      8.21 o
 -13   2  16       17.08       10.36      4.49 o
 -12   2  16      145.04      145.00      8.11 o
 -11   2  16      111.88      118.28     14.64 o
 -10   2  16      216.08      261.39      8.49 o
  -9   2  16       63.96       71.04      6.26 o
  -8   2  16        6.65        3.95      4.59 o
  -7   2  16       50.23       48.18      5.29 o
  -6   2  16       34.21       37.83      4.69 o
  -5   2  16       99.19      110.45     13.53 o
  -4   2  16      133.33      151.59     12.50 o
  -3   2  16       36.45       25.19      5.19 o
  -2   2  16       84.48       76.94      5.90 o
  -1   2  16      233.74      241.33      7.64 o
   0   2  16       83.28       94.01      7.05 o
   1   2  16       18.47       20.71      3.41 o
   2   2  16       23.47       20.97      4.30 o
   3   2  16      159.63      162.09      6.03 o
   4   2  16       98.36      109.10      4.80 o
   5   2  16       76.75       85.76      6.62 o
   6   2  16        0.19       -0.56      4.40 o
   7   2  16       28.20       23.06      5.60 o
   8   2  16       42.29       30.85      5.93 o
   9   2  16       31.55       39.05      6.63 o
  10   2  16        0.11        4.49      5.86 o
 -20   3  16        1.83        5.05      6.13 o
 -19   3  16        0.06       -4.42      5.45 o
 -18   3  16        0.79       -5.13      5.13 o
 -17   3  16        8.14       10.81      5.37 o
 -16   3  16       10.61        7.94      4.86 o
 -15   3  16        4.35       17.27      5.13 o
 -14   3  16        5.36        2.88      5.72 o
 -13   3  16       29.16       31.53      5.21 o
 -12   3  16        5.65        4.19      3.25 o
 -11   3  16       11.16        8.41      3.46 o
 -10   3  16       96.11      102.00      5.36 o
  -9   3  16        3.52       -1.72      2.96 o
  -8   3  16       11.78        4.73      3.06 o
  -7   3  16       18.26        8.78      3.41 o
  -6   3  16       33.75       36.86      4.42 o
  -5   3  16       83.46       96.75      6.22 o
  -4   3  16        8.45        1.92      3.37 o
  -3   3  16       10.86       -0.47      3.38 o
  -2   3  16       47.26       48.56      3.99 o
  -1   3  16       32.16       41.31      4.75 o
   0   3  16       54.73       61.71      4.42 o
   1   3  16       21.69       17.63      3.47 o
   2   3  16        2.53        1.53      4.76 o
   3   3  16       15.49       11.30      3.38 o
   4   3  16       13.47       14.58      3.84 o
   5   3  16       42.83       36.37      4.67 o
   6   3  16       27.40       29.28      6.91 o
   7   3  16        0.26        1.94      4.94 o
   8   3  16        0.17       -4.91      4.91 o
   9   3  16       42.83       53.95      6.97 o
 -20   4  16       15.59       16.31      9.43 o
 -19   4  16        3.69       -5.04      5.04 o
 -18   4  16        6.44        3.75      5.22 o
 -17   4  16        2.21        1.61      5.02 o
 -16   4  16       11.33       13.70      4.98 o
 -15   4  16      125.99      143.19      6.98 o
 -14   4  16       16.06       14.32      6.26 o
 -13   4  16        7.49        6.68      3.56 o
 -12   4  16        8.54        5.02      3.56 o
 -11   4  16      301.92      355.83      9.12 o
 -10   4  16      178.88      218.75     12.02 o
  -9   4  16        0.24       -2.84      2.84 o
  -8   4  16        0.47       -3.26      3.26 o
  -7   4  16       47.57       50.82      4.40 o
  -6   4  16      269.53      293.14     13.26 o
  -5   4  16      102.38      103.77      6.35 o
  -4   4  16        1.62       -3.08      3.08 o
  -3   4  16        0.04       -2.13      3.03 o
  -2   4  16      151.96      153.31      7.29 o
  -1   4  16      359.20      375.19     11.41 o
   0   4  16       88.51       91.65      6.27 o
   1   4  16        6.88       -1.48      3.09 o
   2   4  16        0.96       -2.90      2.90 o
   3   4  16       55.08       64.54      4.90 o
   4   4  16       99.12      106.81      5.85 o
   5   4  16       17.46        9.71      5.69 o
   6   4  16        0.53       -1.68      4.62 o
   7   4  16       25.41       22.37      5.61 o
   8   4  16        7.71        5.63      5.32 o
   9   4  16       50.63       60.36      7.28 o
 -18   5  16        0.26        3.27      5.21 o
 -17   5  16        8.33        0.25      4.90 o
 -16   5  16        1.86        2.99      4.71 o
 -15   5  16        5.70       -1.16      3.65 o
 -14   5  16        6.78        0.26      3.47 o
 -13   5  16        1.66       -3.38      3.38 o
 -12   5  16        2.79        4.79      3.30 o
 -11   5  16       35.90       49.68      4.20 o
 -10   5  16       12.63        6.99      3.32 o
  -9   5  16       14.21       10.35      3.87 o
  -8   5  16        0.84       -2.83      2.83 o
  -7   5  16        2.53        0.14      3.20 o
  -6   5  16       72.83       80.81      7.56 o
  -5   5  16        2.57       -2.88      2.88 o
  -4   5  16       12.26       13.65      3.35 o
  -3   5  16       14.08       15.34      3.39 o
  -2   5  16       45.37       56.52      5.36 o
  -1   5  16        8.09       14.04      3.63 o
   0   5  16        0.08       -2.55      3.19 o
   1   5  16        0.02       -3.42      3.42 o
   2   5  16       23.73       23.16      7.70 o
   3   5  16        2.68        4.28      3.97 o
   4   5  16        0.64       -1.88      4.53 o
   5   5  16       13.98       15.41      4.83 o
   6   5  16        1.45        6.92      7.95 o
   7   5  16        0.85        0.34      4.84 o
   8   5  16        0.04       -0.23      9.91 o
 -17   6  16        0.15       -4.08      4.87 o
 -16   6  16       22.71       19.34      5.04 o
 -15   6  16       17.07       28.76      5.15 o
 -14   6  16       15.11       14.86      4.38 o
 -13   6  16       21.70       14.22      5.24 o
 -12   6  16        7.07        5.82      3.85 o
 -11   6  16      209.33      257.06      8.12 o
 -10   6  16       35.91       45.92      4.29 o
  -9   6  16        5.17       -0.10      2.97 o
  -8   6  16        0.49       -4.87      5.15 o
  -7   6  16       21.65       19.32      3.62 o
  -6   6  16       79.04       98.75      5.36 o
  -5   6  16       70.05       69.78      8.01 o
  -4   6  16        6.73        0.32      6.71 o
  -3   6  16       27.80       14.50     11.52 o
  -2   6  16      132.95      148.05     10.52 o
  -1   6  16      285.36      319.27     12.65 o
   0   6  16       66.71       61.21      4.85 o
   1   6  16        0.03       -3.17      3.17 o
   2   6  16        2.35        1.74      3.39 o
   3   6  16        6.87        4.32      3.94 o
   4   6  16        8.89        2.07      4.12 o
   5   6  16        2.93        0.57      4.19 o
   6   6  16       15.73       15.44      5.24 o
 -15   7  16        6.18        7.80      6.06 o
 -14   7  16        1.04       -3.80      3.80 o
 -13   7  16        1.48       -3.66      3.66 o
 -12   7  16        8.55        8.29      3.95 o
 -11   7  16        9.72        4.51     13.33 o
 -10   7  16       18.63       18.39      7.94 o
  -9   7  16        2.65       -4.54      6.43 o
  -8   7  16        0.04       -6.69      6.69 o
  -7   7  16        0.68        5.60     12.74 o
  -6   7  16       52.36       45.24     11.04 o
  -5   7  16       20.21       29.21      7.99 o
  -4   7  16        2.01       -0.80      6.46 o
  -3   7  16        8.81       11.85      7.51 o
  -2   7  16       46.45       42.02      9.20 o
  -1   7  16        1.64       -2.71      7.13 o
   0   7  16        5.83       -0.17      8.24 o
   1   7  16        9.21       -1.58      7.47 o
   2   7  16        0.06        6.54      7.83 o
   3   7  16       25.49       19.57      7.74 o
   4   7  16        0.18        2.38     10.02 o
 -12   8  16        2.75        9.85     13.48 o
 -11   8  16       61.65       73.26     15.97 o
 -10   8  16        1.80      -10.02     12.34 o
  -9   8  16       24.79       32.90     15.29 o
  -8   8  16        4.45       14.55     13.59 o
  -7   8  16       10.74      -10.08     11.55 o
  -6   8  16        0.04       14.49     12.80 o
  -5   8  16       47.72       42.58     14.32 o
  -4   8  16       11.49       11.72     12.85 o
  -3   8  16        0.43      -12.40     12.40 o
  -2   8  16       25.19       39.41     13.93 o
  -1   8  16       28.58       31.59     14.83 o
   0   8  16       22.30       12.29     14.04 o
   1   8  16       15.84       14.78     13.53 o
 -20   1  17      148.89      162.94     18.57 o
 -19   1  17        1.94       -5.53      5.53 o
 -18   1  17       34.29       22.71      6.02 o
 -17   1  17       12.46        8.40      5.68 o
 -16   1  17       63.21       59.75      9.09 o
 -15   1  17       60.52       69.39      6.69 o
 -14   1  17       60.52       66.28     13.62 o
 -13   1  17       87.21       79.28      6.79 o
 -12   1  17       20.49       26.01      5.02 o
 -11   1  17       10.02        9.96      4.36 o
 -10   1  17      269.19      263.90     13.11 o
  -9   1  17        5.33        0.35      4.03 o
  -8   1  17       24.16       14.45      4.46 o
  -7   1  17       15.65       11.58      4.28 o
  -6   1  17        6.48        1.23      3.78 o
  -5   1  17       66.65       54.13     10.59 o
  -4   1  17        7.88       13.23      4.25 o
  -3   1  17       40.59       23.96      4.73 o
  -2   1  17       13.55       19.86      3.72 o
  -1   1  17        0.61        2.75      3.34 o
   0   1  17        7.10       10.03      3.25 o
   1   1  17       16.35        8.57      3.37 o
   2   1  17        0.36       -3.10      3.10 o
   3   1  17        0.01       -1.69      3.16 o
   4   1  17        2.55        5.90      3.89 o
   5   1  17        4.24        5.51      6.11 o
   6   1  17        4.84        7.79      5.00 o
   7   1  17        2.30       -5.75      5.75 o
   8   1  17        2.46        0.66      5.48 o
   9   1  17        4.01       14.34      6.26 o
 -20   2  17        3.18        7.94      7.81 o
 -19   2  17        0.50        0.17      6.68 o
 -18   2  17        4.03       -5.26      5.26 o
 -17   2  17        2.76       -1.82      5.32 o
 -16   2  17       10.87       10.11      5.27 o
 -15   2  17        6.86        3.95      5.06 o
 -14   2  17      101.08      110.88      8.46 o
 -13   2  17        3.70        5.69      7.59 o
 -12   2  17        3.29       -3.27      4.39 o
 -11   2  17        2.40        1.05      4.27 o
 -10   2  17        4.81        8.71      4.42 o
  -9   2  17       10.12        5.88      4.11 o
  -8   2  17       45.40       40.07      5.58 o
  -7   2  17        1.35       -3.59      3.59 o
  -6   2  17      127.83      120.86      7.07 o
  -5   2  17       24.16       13.46      4.28 o
  -4   2  17        0.42       -4.10      4.10 o
  -3   2  17       93.00       88.17      6.11 o
  -2   2  17        0.00       -2.58      3.10 o
  -1   2  17       14.38       12.08      3.58 o
   0   2  17       18.27       14.76      3.85 o
   1   2  17        4.28        2.22      3.12 o
   2   2  17       38.85       34.70      4.09 o
   3   2  17        0.23       -0.54      3.60 o
   4   2  17        0.39        3.06      4.56 o
   5   2  17       33.23       29.49      8.01 o
   6   2  17        0.55        3.58      5.83 o
   7   2  17        0.40       -8.54      8.69 o
   8   2  17        5.04        7.82      5.86 o
 -19   3  17       19.68       29.67      6.83 o
 -18   3  17        7.33        1.11      5.36 o
 -17   3  17        6.16       -1.31      7.30 o
 -16   3  17      130.97      127.82      8.40 o
 -15   3  17       85.98       90.10      7.51 o
 -14   3  17       36.64       44.64      5.98 o
 -13   3  17        0.02       -5.63      5.63 o
 -12   3  17       28.65       24.62      5.07 o
 -11   3  17       75.69       77.28     14.38 o
 -10   3  17       23.60       22.60      5.32 o
  -9   3  17        6.73        4.99      4.26 o
  -8   3  17        0.91        2.07      3.75 o
  -7   3  17       86.62       86.09      6.12 o
  -6   3  17        0.62       -1.51      3.46 o
  -5   3  17        1.01        1.84      3.77 o
  -4   3  17       13.70       17.24      4.76 o
  -3   3  17        4.20        8.72      5.92 o
  -2   3  17        5.63        6.86      3.88 o
  -1   3  17        0.00       -3.67      3.67 o
   0   3  17        6.55        7.80      3.53 o
   1   3  17        2.19       -2.97      3.23 o
   2   3  17       10.13       10.91      5.74 o
   3   3  17        7.44        4.35      3.63 o
   4   3  17       27.77       31.49      5.50 o
   5   3  17       72.83       84.55      7.08 o
   6   3  17        3.38        2.85      5.06 o
   7   3  17        2.61       -5.06      5.06 o
   8   3  17        0.25       -5.47      5.47 o
 -18   4  17        8.80       13.87      5.79 o
 -17   4  17        7.35        6.52     10.45 o
 -16   4  17        2.35        6.74      5.04 o
 -15   4  17        0.61        5.10      4.80 o
 -14   4  17        8.81        9.10      5.08 o
 -13   4  17        4.23        6.67      4.59 o
 -12   4  17       26.98       35.67      5.60 o
 -11   4  17        3.18       12.59      4.66 o
 -10   4  17       13.61        2.07     11.30 o
  -9   4  17        1.15       -2.61      3.85 o
  -8   4  17        4.80        1.42      3.75 o
  -7   4  17        6.63        3.51      9.54 o
  -6   4  17       33.56       44.76      4.89 o
  -5   4  17       23.08       19.41      4.14 o
  -4   4  17        1.08       -3.45      3.45 o
  -3   4  17       11.98       18.02      4.24 o
  -2   4  17        4.42        3.81      3.82 o
  -1   4  17       11.35       16.63      4.36 o
   0   4  17       51.98       50.91      5.45 o
   1   4  17        6.65       -2.95      4.42 o
   2   4  17        0.04       -3.40      3.98 o
   3   4  17       15.61       13.60      4.70 o
   4   4  17       17.50       21.24      9.85 o
   5   4  17        5.69       12.57      6.54 o
   6   4  17        3.48        6.06      5.07 o
   7   4  17        0.41       -4.88      4.88 o
 -17   5  17       15.40       22.63     13.96 o
 -16   5  17        7.38        2.61      5.16 o
 -15   5  17        0.32       -2.30      4.79 o
 -14   5  17        4.72        9.01      5.44 o
 -13   5  17       18.80       19.37      5.10 o
 -12   5  17      141.58      162.84      7.44 o
 -11   5  17      172.28      206.44      8.15 o
 -10   5  17       17.59       18.94      4.77 o
  -9   5  17       10.39       12.82      3.70 o
  -8   5  17        0.79       -2.88      2.88 o
  -7   5  17       83.79       95.21      6.20 o
  -6   5  17        5.07        2.68      3.56 o
  -5   5  17        4.17       -3.37      3.37 o
  -4   5  17       24.80       30.49      4.25 o
  -3   5  17        7.15        8.50      3.93 o
  -2   5  17       85.96       99.72      8.12 o
  -1   5  17        2.19        0.37      3.72 o
   0   5  17        1.23       -3.79      3.79 o
   1   5  17        1.02       -2.88      3.69 o
   2   5  17        0.05       -1.49      3.93 o
   3   5  17        2.74        2.46      4.13 o
   4   5  17        2.31        2.55      7.08 o
   5   5  17        0.34       -0.07      4.67 o
   6   5  17       27.92       29.50      7.08 o
 -16   6  17        2.80        2.68      4.96 o
 -15   6  17        3.22       -1.84      5.01 o
 -14   6  17       25.61       24.23      5.39 o
 -13   6  17        2.71       -4.15      4.15 o
 -12   6  17        4.46        7.09      4.23 o
 -11   6  17        8.22        2.08      4.48 o
 -10   6  17        0.02       -3.26      3.26 o
  -9   6  17        8.52       12.00      3.44 o
  -8   6  17        1.30       -2.89      2.89 o
  -7   6  17       11.01       11.14      5.89 o
  -6   6  17       16.47       18.80      7.25 o
  -5   6  17       11.51        9.17      7.28 o
  -4   6  17       27.60       24.44      8.61 o
  -3   6  17        0.86        5.38      9.17 o
  -2   6  17       12.86       19.25      9.29 o
  -1   6  17        0.40       -8.89      8.89 o
   0   6  17        4.66       -1.08      9.79 o
   1   6  17        4.84        5.94      9.00 o
   2   6  17        1.02        1.89      3.85 o
   3   6  17       22.43       23.66      4.83 o
   4   6  17       50.06       62.41      6.33 o
 -13   7  17        0.63        7.19     13.53 o
 -12   7  17       24.60       22.95     13.22 o
 -11   7  17        0.74       -1.92      7.82 o
 -10   7  17        1.92       14.76      8.40 o
  -9   7  17        1.04       -5.24      7.60 o
  -8   7  17       17.31       17.79      9.12 o
  -7   7  17        1.06       -7.79      8.89 o
  -6   7  17        4.29        7.93      7.64 o
  -5   7  17        4.65      -12.77     12.77 o
  -4   7  17        4.16        5.00     11.24 o
  -3   7  17        1.34       11.81     13.31 o
  -2   7  17        0.98       -1.70      7.82 o
  -1   7  17        0.03        4.98      7.72 o
   0   7  17       11.90        6.00     10.02 o
   1   7  17       14.42       32.61     11.27 o
  -8   8  17        2.02      -12.63     12.63 o
  -7   8  17        0.80        4.19     13.98 o
  -6   8  17       13.38       18.17     14.44 o
  -5   8  17        0.02        7.19     13.76 o
  -4   8  17        1.78       13.70     14.10 o
 -19   0  18       30.03       37.99     10.13 o
 -18   0  18        1.71        1.47      7.59 o
 -17   0  18        2.15       -5.72      7.59 o
 -16   0  18        5.78        0.74      7.47 o
 -15   0  18        0.57       -2.32      7.19 o
 -14   0  18       81.51       91.84     10.47 o
 -13   0  18       26.70       11.10      7.47 o
 -12   0  18      138.50      122.64     11.10 o
 -11   0  18       28.01       31.20      7.93 o
 -10   0  18      126.46      149.98     12.17 o
  -9   0  18       69.99       43.77      8.04 o
  -8   0  18       16.98        1.25      5.61 o
  -7   0  18       26.03       30.40      7.36 o
  -6   0  18       74.24       65.28      8.49 o
  -5   0  18      240.28      265.94     14.72 o
  -4   0  18      156.68      148.68     11.83 o
  -3   0  18      121.63      105.99     10.02 o
  -2   0  18        3.79       -5.89      5.89 o
  -1   0  18      256.15      290.72     29.33 o
   0   0  18        1.82        5.91      5.01 o
   1   0  18        1.71       -2.45      4.62 o
   2   0  18       13.51       17.89      7.25 o
   3   0  18       24.98       38.16      8.10 o
   4   0  18       59.47       81.30      9.63 o
   5   0  18       65.80       51.52      8.55 o
   6   0  18        5.66        3.68      7.64 o
   7   0  18        4.32       -3.17      7.81 o
 -19   1  18        0.01       -2.69      5.78 o
 -18   1  18        0.13        1.59      6.20 o
 -17   1  18        0.00       -0.87      5.27 o
 -16   1  18        0.58       -0.97      5.32 o
 -15   1  18       36.10       33.97     10.33 o
 -14   1  18        1.25       -4.54      4.54 o
 -13   1  18        7.81        8.44      5.08 o
 -12   1  18        0.12       -2.53      4.35 o
 -11   1  18        2.10        5.20      4.52 o
 -10   1  18        0.54       -0.77      4.39 o
  -9   1  18       42.92       50.39      5.72 o
  -8   1  18       11.72        8.73      4.59 o
  -7   1  18        9.19        3.94      4.23 o
  -6   1  18       25.97       15.37      4.53 o
  -5   1  18        3.38        4.29      4.03 o
  -4   1  18        8.84       14.05      4.44 o
  -3   1  18        1.21        0.81      4.81 o
  -2   1  18       10.12       10.19      5.22 o
  -1   1  18       40.14       37.93      4.61 o
   0   1  18        9.15        8.04      3.55 o
   1   1  18       18.57       20.22      4.12 o
   2   1  18        1.98       -3.55      3.55 o
   3   1  18        2.86        1.28      4.64 o
   4   1  18        7.01        9.70      5.08 o
   5   1  18        0.02        2.14      5.06 o
   6   1  18        0.42       -5.08      5.08 o
   7   1  18        3.16       -0.61      6.31 o
 -19   2  18        3.47        8.03      6.06 o
 -18   2  18        3.99       -5.42      5.42 o
 -17   2  18        0.76       -5.18      5.18 o
 -16   2  18        1.40        9.16      5.97 o
 -15   2  18        1.03        7.71     10.16 o
 -14   2  18       14.33        5.97      5.15 o
 -13   2  18        1.47       -4.50      4.50 o
 -12   2  18       19.96       21.08      5.13 o
 -11   2  18       23.67       35.22      5.56 o
 -10   2  18       85.82       91.50      7.03 o
  -9   2  18        4.46       -2.44      4.17 o
  -8   2  18        0.58       -3.47      4.01 o
  -7   2  18      174.83      156.79      8.23 o
  -6   2  18      162.13      180.65     10.22 o
  -5   2  18      123.90      125.73      7.49 o
  -4   2  18       36.89       32.27      5.24 o
  -3   2  18       11.33       13.97      4.65 o
  -2   2  18       11.46       10.86      4.61 o
  -1   2  18      155.46      161.23      8.42 o
   0   2  18       53.52       42.50      4.73 o
   1   2  18       10.63        8.34      4.05 o
   2   2  18        0.01       -2.18      3.69 o
   3   2  18       33.56       24.63      5.42 o
   4   2  18       53.48       53.50      6.46 o
   5   2  18       58.96       51.32      6.53 o
   6   2  18        0.00       -3.45      6.71 o
   7   2  18        0.01       -2.94      9.00 o
 -18   3  18        1.78       -2.99      5.93 o
 -17   3  18        0.38       -4.46      5.24 o
 -16   3  18        1.32        2.05      5.83 o
 -15   3  18       40.33       42.84      6.31 o
 -14   3  18       13.59        1.51      5.01 o
 -13   3  18        0.23       -4.61      4.61 o
 -12   3  18        9.27       10.45      4.89 o
 -11   3  18       34.30       38.43      6.96 o
 -10   3  18        0.01       -4.47      4.47 o
  -9   3  18        8.62       12.67      4.73 o
  -8   3  18        3.27        0.66      4.64 o
  -7   3  18       13.65        6.24      4.24 o
  -6   3  18       12.20       14.63      9.20 o
  -5   3  18       20.69       12.73      4.36 o
  -4   3  18        2.77        1.61      4.13 o
  -3   3  18        1.53        2.95      4.19 o
  -2   3  18       18.37       20.74      4.71 o
  -1   3  18       38.06       38.63      5.41 o
   0   3  18        0.08        1.25      5.18 o
   1   3  18       26.71       33.09      5.41 o
   2   3  18       13.38       13.19      4.84 o
   3   3  18        5.68        9.17      5.72 o
   4   3  18       15.90        8.92      6.79 o
   5   3  18        0.19        0.47      5.13 o
   6   3  18        5.55        0.44      5.27 o
 -17   4  18        1.01       -3.40      5.30 o
 -16   4  18       18.16       20.97      6.22 o
 -15   4  18       38.67       51.06      7.05 o
 -14   4  18        9.37        4.40      5.18 o
 -13   4  18       18.43        9.40      5.20 o
 -12   4  18        0.52       -0.55      4.72 o
 -11   4  18       55.80       67.01      6.45 o
 -10   4  18       12.21        3.22      4.49 o
  -9   4  18        0.71       -3.99      3.99 o
  -8   4  18       33.03       30.54      5.00 o
  -7   4  18        2.70        3.18      3.99 o
  -6   4  18       38.64       46.76      5.23 o
  -5   4  18       20.78       23.91      5.55 o
  -4   4  18       12.38       20.36      4.49 o
  -3   4  18        5.94        1.00      4.02 o
  -2   4  18      110.56      125.19      7.42 o
  -1   4  18       63.85       68.96      6.03 o
   0   4  18       35.28       32.48      5.25 o
   1   4  18       14.33       18.87      4.95 o
   2   4  18        0.80       -0.38      4.22 o
   3   4  18       22.85       23.89      9.37 o
   4   4  18       22.01       21.67      5.46 o
   5   4  18        8.29       12.39      5.33 o
 -16   5  18        1.89       -5.20      5.20 o
 -15   5  18        0.54        6.18     11.15 o
 -14   5  18        0.03       -0.53      4.95 o
 -13   5  18       12.74       17.14      5.24 o
 -12   5  18        0.81       -4.70      7.47 o
 -11   5  18       13.56        8.21      4.69 o
 -10   5  18        6.39        4.90      4.55 o
  -9   5  18        0.01       -3.68      3.68 o
  -8   5  18        0.03       -3.55      3.55 o
  -7   5  18        0.95       -2.46      3.62 o
  -6   5  18       20.05        8.76      6.88 o
  -5   5  18        0.11        8.49      3.86 o
  -4   5  18        2.09        5.65      5.78 o
  -3   5  18        4.46        5.27      3.99 o
  -2   5  18       12.55       17.28      4.50 o
  -1   5  18       28.51       28.68      4.85 o
   0   5  18        0.01       -3.82      3.82 o
   1   5  18        0.15        0.32      4.17 o
   2   5  18        1.52        0.72      4.15 o
   3   5  18        3.42        4.00      4.52 o
 -14   6  18        8.59        5.79      8.41 o
 -13   6  18        2.59        2.64      4.67 o
 -12   6  18        3.92        2.06      4.33 o
 -11   6  18       27.50       31.55      5.72 o
 -10   6  18        0.56       -3.45      3.68 o
  -9   6  18       10.08       13.36     10.47 o
  -8   6  18        0.03       -8.83      8.83 o
  -7   6  18        1.11        0.28      9.12 o
  -6   6  18       27.16       33.29     10.13 o
  -5   6  18        7.25       14.38      9.79 o
  -4   6  18        2.47       22.65     10.36 o
  -3   6  18        0.80       -9.57      9.57 o
  -2   6  18       63.40       80.79     12.23 o
  -1   6  18       16.52       27.97     11.21 o
   0   6  18       19.45       12.63      9.68 o
   1   6  18       11.16        8.04     10.42 o
 -10   7  18        0.12        0.51     10.08 o
  -9   7  18        7.98        7.25     10.47 o
  -8   7  18        0.00       -5.89      9.79 o
  -7   7  18        9.20        1.13     10.02 o
  -6   7  18        3.83       13.70      9.85 o
  -5   7  18        1.38        4.30      9.06 o
  -4   7  18        1.80        6.74      9.51 o
  -3   7  18        0.38       -0.06      9.51 o
  -2   7  18        1.05        2.15      9.57 o
 -18   1  19        1.02       -1.56      5.95 o
 -17   1  19        6.70       -0.85      5.81 o
 -16   1  19       55.98       57.48      7.21 o
 -15   1  19       60.82       69.48      7.19 o
 -14   1  19        2.74        6.70      5.30 o
 -13   1  19       10.03        7.36      5.12 o
 -12   1  19        6.24        6.30      5.16 o
 -11   1  19      125.94      140.39     14.10 o
 -10   1  19       83.92       88.41      7.24 o
  -9   1  19       16.02        5.41      5.00 o
  -8   1  19       10.38        0.19      4.56 o
  -7   1  19       27.91       18.22      5.16 o
  -6   1  19       73.18       86.33      6.79 o
  -5   1  19       72.12       66.42     14.81 o
  -4   1  19        0.00        0.82      4.51 o
  -3   1  19       44.82       46.25      6.68 o
  -2   1  19       20.58       10.33      4.56 o
  -1   1  19        1.12        0.10      4.45 o
   0   1  19        0.19        1.54      4.03 o
   1   1  19        1.22        0.97      7.13 o
   2   1  19        5.14        1.26      5.03 o
   3   1  19        0.85       -2.42      4.93 o
   4   1  19        0.66        1.28      5.06 o
   5   1  19       41.64       41.64      6.75 o
 -17   2  19       10.97        1.24      5.59 o
 -16   2  19        6.81        7.43      5.57 o
 -15   2  19        2.13       -3.46      5.13 o
 -14   2  19        0.00       -2.89      5.12 o
 -13   2  19        0.21       -2.67      5.05 o
 -12   2  19       54.52       56.52      6.41 o
 -11   2  19        4.93        3.73      4.80 o
 -10   2  19       28.97       36.57      5.78 o
  -9   2  19        0.35       -4.24      4.24 o
  -8   2  19        0.01       -5.44      6.91 o
  -7   2  19        7.06        4.78      7.84 o
  -6   2  19        0.37       -4.27      4.27 o
  -5   2  19       22.03       18.64      5.04 o
  -4   2  19        5.04        5.34      7.98 o
  -3   2  19        0.04        1.20      4.53 o
  -2   2  19       10.78       13.70      5.97 o
  -1   2  19        0.01        0.47      4.40 o
   0   2  19       52.18       44.78      5.84 o
   1   2  19        0.03        1.51      4.79 o
   2   2  19        0.54        3.47      5.44 o
   3   2  19       20.23       17.26      5.77 o
   4   2  19        0.20       -0.06      5.09 o
 -17   3  19        0.95       -3.36     13.59 o
 -16   3  19       25.48       22.58     14.75 o
 -15   3  19       19.69       28.80      6.29 o
 -14   3  19       19.23       27.80      6.22 o
 -13   3  19        2.74        1.06      5.20 o
 -12   3  19       49.05       66.33      7.00 o
 -11   3  19       74.54       85.24      7.21 o
 -10   3  19       10.41       12.29      5.18 o
  -9   3  19        6.91        0.76      5.97 o
  -8   3  19       16.18       12.41      6.54 o
  -7   3  19       29.59       27.86      6.88 o
  -6   3  19        3.57       -1.71      4.26 o
  -5   3  19        2.79       -2.35      4.15 o
  -4   3  19        6.12        3.62      4.28 o
  -3   3  19       39.20       44.36      5.54 o
  -2   3  19       23.96       24.47      6.43 o
  -1   3  19        3.10        2.58      4.64 o
   0   3  19        5.67       -0.46      4.67 o
   1   3  19       13.60       19.33      5.45 o
   2   3  19        9.10       -1.38      4.66 o
   3   3  19        2.09        0.12      4.95 o
   4   3  19        9.27        4.55      5.40 o
 -15   4  19        0.67       -5.35      6.43 o
 -14   4  19        2.07        5.08      5.21 o
 -13   4  19        3.65        2.17      5.00 o
 -12   4  19       46.81       57.05      6.46 o
 -11   4  19        3.34        4.84      5.27 o
 -10   4  19        0.36        4.94      4.60 o
  -9   4  19        4.41       -2.33      4.31 o
  -8   4  19        0.13       -4.01      4.01 o
  -7   4  19       33.42       33.57      5.27 o
  -6   4  19        4.14        4.41      5.10 o
  -5   4  19        0.24        2.17      4.13 o
  -4   4  19       28.42       34.98      9.88 o
  -3   4  19        8.54        6.45      5.58 o
  -2   4  19       33.62       34.35      5.37 o
  -1   4  19        1.96        1.48      4.42 o
   0   4  19        7.11       -3.46      4.25 o
   1   4  19        6.08       -4.24      4.24 o
   2   4  19       19.67       23.60      5.56 o
 -14   5  19       26.16       31.05      6.17 o
 -13   5  19        1.02       -4.56      4.56 o
 -12   5  19       24.09       23.39      5.30 o
 -11   5  19        0.44        3.41      4.49 o
 -10   5  19       14.01        8.41      4.76 o
  -9   5  19        2.86       -3.82      4.19 o
  -8   5  19        0.33       -3.83      3.83 o
  -7   5  19       10.41        5.00      4.05 o
  -6   5  19        0.33        6.15      4.20 o
  -5   5  19       11.45       10.80      4.49 o
  -4   5  19       33.69       44.08      5.89 o
  -3   5  19       33.46       32.33      5.29 o
  -2   5  19       18.35       17.83      4.64 o
  -1   5  19        2.71        4.61      4.25 o
   0   5  19        4.84        3.88      4.32 o
   1   5  19        1.27       -0.77      4.25 o
 -10   6  19        2.70        8.72     10.64 o
  -9   6  19        0.02       -9.74      9.74 o
  -8   6  19        0.12        3.34     10.36 o
  -7   6  19        2.61        7.59      9.34 o
  -6   6  19        0.04       -3.00      9.68 o
  -5   6  19        0.07        7.64     10.25 o
  -4   6  19        4.36       -0.17     10.08 o
  -3   6  19        0.34        4.02      9.74 o
 -16   0  20        1.09       -7.70      7.70 o
 -15   0  20        8.98       15.46      8.38 o
 -14   0  20       13.64       11.89      8.21 o
 -13   0  20        5.47       17.10      8.44 o
 -12   0  20        2.49        2.89      7.64 o
 -11   0  20        5.92       -1.47      7.25 o
 -10   0  20        0.53       -6.79      6.79 o
  -9   0  20        9.87       12.74      7.81 o
  -8   0  20        2.69       -1.59      6.91 o
  -7   0  20        1.37       -0.34      6.74 o
  -6   0  20        0.24        0.57      6.91 o
  -5   0  20       40.79       54.64      9.12 o
  -4   0  20        2.69        8.61      6.96 o
  -3   0  20        2.37       10.08      7.25 o
  -2   0  20       15.05       25.03      8.04 o
  -1   0  20       82.47       95.91     10.53 o
   0   0  20       15.62        3.40      7.25 o
   1   0  20        0.09        1.93      7.02 o
   2   0  20        0.04       -6.85      6.91 o
 -16   1  20        0.77        2.59      5.89 o
 -15   1  20        0.33        0.67      5.68 o
 -14   1  20        8.17        1.58      5.58 o
 -13   1  20        7.77       17.70      8.92 o
 -12   1  20        1.98        2.97      5.35 o
 -11   1  20        8.48        7.35      5.38 o
 -10   1  20        0.02       -6.43      6.43 o
  -9   1  20        1.52       -2.19      4.86 o
  -8   1  20        0.00       -4.72      4.72 o
  -7   1  20        4.73        3.02      4.81 o
  -6   1  20       14.47       10.68      5.15 o
  -5   1  20        2.29        5.13      4.96 o
  -4   1  20       12.23       11.39      5.05 o
  -3   1  20        1.19        3.30      4.68 o
  -2   1  20        0.55       -3.52      4.80 o
  -1   1  20        3.57       -1.27      5.12 o
   0   1  20        5.35        0.49      5.07 o
   1   1  20        0.14       -4.63      4.63 o
   2   1  20        1.05       -4.88      4.88 o
 -15   2  20        0.63       -0.48      5.69 o
 -14   2  20        9.66        5.57      5.37 o
 -13   2  20        3.09        0.50      5.24 o
 -12   2  20        4.91        9.20      6.91 o
 -11   2  20        3.87       -1.69      4.94 o
 -10   2  20        4.59        1.12      7.11 o
  -9   2  20       11.27        7.78      5.10 o
  -8   2  20       22.57       25.31      6.77 o
  -7   2  20        1.32       -4.54      4.54 o
  -6   2  20       38.99       47.01      6.82 o
  -5   2  20       40.88       42.56      6.26 o
  -4   2  20        3.30        2.49      5.07 o
  -3   2  20        7.59       10.32      5.08 o
  -2   2  20       25.45       23.00      5.78 o
  -1   2  20       41.21       56.76      7.22 o
   0   2  20        0.72       -2.51      4.77 o
   1   2  20        7.73        3.65      5.33 o
   2   2  20        0.80        7.32      5.39 o
 -14   3  20        1.78        3.84      8.49 o
 -13   3  20       56.97       61.06      7.11 o
 -12   3  20        7.12        8.69      5.49 o
 -11   3  20        8.01        7.46      5.44 o
 -10   3  20        7.46        1.94      4.99 o
  -9   3  20        9.47        5.61      4.93 o
  -8   3  20        6.93        5.20      6.37 o
  -7   3  20       12.68       14.19      5.25 o
  -6   3  20        4.42        0.46      7.50 o
  -5   3  20       11.36        9.55     10.56 o
  -4   3  20        5.55        4.29      9.06 o
  -3   3  20        1.16        3.68      4.66 o
  -2   3  20        5.14        6.53      4.92 o
  -1   3  20       21.94       22.19      5.53 o
   0   3  20        1.49        2.28      4.77 o
   1   3  20        2.06        1.05      5.35 o
 -13   4  20        5.02        2.89      5.42 o
 -12   4  20        0.39       -4.75      4.75 o
 -11   4  20        4.42        9.12      5.20 o
 -10   4  20        4.74        4.80      5.06 o
  -9   4  20        4.39       -1.32      8.04 o
  -8   4  20        2.36       -4.22      4.22 o
  -7   4  20       62.51       68.60      6.60 o
  -6   4  20       51.51       58.50     13.96 o
  -5   4  20        0.25       -2.54      4.54 o
  -4   4  20       20.46       23.90      6.31 o
  -3   4  20        1.50       -3.15      6.11 o
  -2   4  20       17.62       22.60      5.35 o
  -1   4  20       23.26       28.43      5.68 o
 -10   5  20        0.67        0.22      4.51 o
  -9   5  20        0.27       -1.50      4.32 o
  -8   5  20        0.21       -3.98      3.98 o
  -7   5  20        0.00        2.50      5.32 o
  -6   5  20       12.50       24.74      5.07 o
  -5   5  20        0.89        3.74      4.36 o
  -4   5  20        0.26        3.18      4.24 o
 -13   1  21       18.10       19.11      6.85 o
 -12   1  21       27.02       34.16      6.81 o
 -11   1  21       45.07       47.62      6.86 o
 -10   1  21       10.41       13.12      5.93 o
  -9   1  21       11.07        0.46      5.18 o
  -8   1  21        3.99        0.39      7.13 o
  -7   1  21        9.03        8.98      5.58 o
  -6   1  21       51.20       52.61      7.70 o
  -5   1  21       36.82       37.26      6.62 o
  -4   1  21        0.04       -1.84      7.64 o
  -3   1  21        3.16       -1.44      5.27 o
  -2   1  21       46.69       41.95      6.49 o
  -1   1  21        1.63        4.33      5.41 o
 -13   2  21        2.14       -2.91      5.37 o
 -12   2  21        9.53       12.02      6.21 o
 -11   2  21        3.21        3.84      5.47 o
 -10   2  21        6.07        5.53      5.41 o
  -9   2  21        2.39       -4.91      4.91 o
  -8   2  21        8.09       -0.67      5.10 o
  -7   2  21        0.00       -4.44      5.13 o
  -6   2  21        0.64        2.80      5.01 o
  -5   2  21        1.56        2.08      6.14 o
  -4   2  21        3.93        0.71      6.68 o
  -3   2  21       19.18       23.58      5.70 o
  -2   2  21        4.66        2.45      5.31 o
 -11   3  21       22.23        8.87      5.81 o
 -10   3  21       23.64       18.81      6.14 o
  -9   3  21       16.08       17.56      5.78 o
  -8   3  21       11.08        5.35      5.22 o
  -7   3  21       31.54       19.75      7.42 o
  -6   3  21       17.84       22.60      5.67 o
  -5   3  21       42.62       51.75      6.22 o
  -4   3  21        7.13        7.38      7.73 o
 
